# Supplementary material for: YY1 inhibits differentiation and function of regulatory T cells by blocking Foxp3 expression and activity
Source: Nat Commun. 2016 Feb 19;7:10789. doi: 10.1038/ncomms10789 (PMC4762897; doi:10.1038/ncomms10789)
Supplement: Supplementary Data 1 — Microarray data: spread sheet [file ncomms10789-s2.xls]

## Sheet: Data
																																No. of probe :	18234		Microarray :	Agilent Mouse whole genome 60K v3
	Gene Ontology
	FALSE	FALSE	FALSE	FALSE	FALSE	FALSE	FALSE	FALSE	FALSE	FALSE	FALSE	FALSE	FALSE	FALSE	FALSE	FALSE	FALSE	FALSE	FALSE	FALSE	FALSE	FALSE	FALSE	FALSE	FALSE	FALSE	FALSE	FALSE	Y/M	Y/M		Sample ()*S		YY1/control	Y/M	YY1	MIEG3 (control)
Serial	Aging	Angiogenesis	Apoptotic process	Cell cycle	Cell death	Cell differentiation	Cell migration	Cell proliferation	DNA repair	Extracellular matrix	Immune response	Inflammatory response	Neurogenesis	RNA splicing	Secretion														Normalized	Flags	Systematic	Systematic	GeneSymbol	Normalized	Flags	Raw	Raw	GenbankAccession
21874																													279.172	A	A_51_P438619	A_51_P438619	Sobp	279.172	A	905.202	3.24245	NM_175407
50777						O																							115.652	A	A_55_P2185722	A_55_P2185722	Fermt2	115.652	A	338.636	2.92807	NM_146054
27377																													94.5527	A	A_52_P596595	A_52_P596595	Pnma2	94.5527	A	296.228	3.13294	NM_175498
51315																													81.6937	A	A_55_P2225772	A_55_P2225772	1700007J10Rik	81.6937	A	242.207	2.96481	NR_045476
31534						O							O																55.2092	A	A_55_P1978028	A_55_P1978028	Sez6	55.2092	A	132.222	2.39493	NM_021286
10987																													52.4867	A	A_30_P01028411	A_30_P01028411		52.4867	A	126.57	2.41148
23792																													51.7279	A	A_52_P15405	A_52_P15405	Blk	51.7279	A	296.583	5.73351	NM_007549
32096																													50.5481	A	A_55_P1982926	A_55_P1982926	Olfr1467	50.5481	A	157.479	3.11543	NM_146691
17223						O							O																49.1204	A	A_51_P157255	A_51_P157255	Sdc2	49.1204	A	132.842	2.70441	NM_008304
53203																													47.6251	A	A_55_P2413722	A_55_P2413722	C130090I23Rik	47.6251	A	146.986	3.08632	AK048632
43642																													47.4106	A	A_55_P2096722	A_55_P2096722		47.4106	A	120.395	2.53941	CF621068
44040																													47.2746	A	A_55_P2101281	A_55_P2101281		47.2746	A	117.092	2.47685
55406																													46.2771	A	A_66_P135147	A_66_P135147	Gm8149	46.2771	A	144.859	3.13025	AK085632
47275																													45.4053	A	A_55_P2140118	A_55_P2140118	Qpct	45.4053	A	488.084	10.7495	NM_027455
17979																													44.7306	A	A_51_P204715	A_51_P204715		44.7306	A	151.78	3.39321	AK079669
23284												O																	42.3764	A	A_51_P520718	A_51_P520718	Ptger3	42.3764	A	131.397	3.1007	NM_011196
35353						O																							41.6473	A	A_55_P2012349	A_55_P2012349	Fermt2	41.6473	A	457.655	10.9888	NM_146054
47286																													40.2727	A	A_55_P2140255	A_55_P2140255	Wap	40.2727	A	111.022	2.75676	NM_011709
38940										O																			39.8095	A	A_55_P2046959	A_55_P2046959	Mmp27	39.8095	A	114.632	2.87951	NM_001030289
20820																													39.503	A	A_51_P376741	A_51_P376741	4933402J07Rik	39.503	A	115.642	2.92743	NM_177901
24482						O		O																					39.3684	A	A_52_P237232	A_52_P237232	Thpo	39.3684	A	115.715	2.9393	NM_009379
2671																													37.2945	A	A_30_P01020095	A_30_P01020095		37.2945	A	104.079	2.79074
10168																													37.0666	A	A_30_P01027592	A_30_P01027592		37.0666	A	90.4842	2.44112
48523																													36.81	A	A_55_P2155853	A_55_P2155853		36.81	A	115.725	3.14385
42035																													36.5327	A	A_55_P2078916	A_55_P2078916		36.5327	A	89.967	2.46264
1943																													35.5129	A	A_30_P01019367	A_30_P01019367		35.5129	A	103.183	2.90551
10182																													35.0084	A	A_30_P01027606	A_30_P01027606		35.0084	A	85.3245	2.43726
5922																													34.9918	A	A_30_P01023346	A_30_P01023346		34.9918	A	87.8958	2.5119
24465																													34.9231	A	A_52_P23562	A_52_P23562	Gm839	34.9231	A	88.6986	2.53982	NR_033190
52647																													34.4791	A	A_55_P2356263	A_55_P2356263	Anks1b	34.4791	A	93.556	2.71341	AK036288
31367										O																			33.7579	A	A_55_P1976475	A_55_P1976475	Tgm4	33.7579	A	87.4583	2.59075	NM_177911
20508															O														33.4567	A	A_51_P356967	A_51_P356967	Lgi3	33.4567	A	88.0432	2.63155	NM_145219
8353																													33.0058	A	A_30_P01025777	A_30_P01025777		33.0058	A	83.7775	2.53826
22414																													32.6335	A	A_51_P472393	A_51_P472393		32.6335	A	88.7772	2.72043	AK015205
12663																													32.4091	A	A_30_P01030087	A_30_P01030087		32.4091	A	99.0387	3.05589
50920																													32.1774	A	A_55_P2189858	A_55_P2189858	3021401L19Rik	32.1774	A	89.4424	2.77967	AK034235
38740																													31.5662	A	A_55_P2045155	A_55_P2045155		31.5662	A	88.3033	2.7974
51173																													30.8018	A	A_55_P2211957	A_55_P2211957	C330022C24Rik	30.8018	A	88.7865	2.88251	NR_045717
19300																													30.5896	A	A_51_P283473	A_51_P283473	Fibin	30.5896	A	95.4681	3.12093	NM_026271
14721																													30.1901	A	A_30_P01032145	A_30_P01032145		30.1901	A	77.0978	2.55374
24938																													29.6798	A	A_52_P294514	A_52_P294514	Samt4	29.6798	A	91.855	3.09487	NM_029199
26278																													29.3549	A	A_52_P467519	A_52_P467519	LOC100862035	29.3549	A	97.4306	3.31906	XM_003689228
12731																													29.204	A	A_30_P01030155	A_30_P01030155		29.204	A	79.6441	2.72716
33344																													28.8593	A	A_55_P1994147	A_55_P1994147	Zar1	28.8593	A	181.155	6.27717	NM_174877
36336																													28.7755	A	A_55_P2021794	A_55_P2021794		28.7755	A	78.4061	2.72475
30163						O																							28.6082	A	A_55_P1966159	A_55_P1966159	Dlg5	28.6082	A	84.99	2.97082	NM_001163513
27771						O																							28.471	A	A_52_P64707	A_52_P64707	Foxa3	28.471	A	70.7662	2.48556	NM_008260
11299																													28.3219	A	A_30_P01028723	A_30_P01028723		28.3219	A	81.1546	2.86544
52710																													28.2502	A	A_55_P2362877	A_55_P2362877	4930471E19Rik	28.2502	A	82.823	2.93176	AK015549
23912																													28.1568	A	A_52_P168319	A_52_P168319	Mia2	28.1568	A	84.068	2.98571	NM_177321
54328																													27.721	A	A_66_P112816	A_66_P112816	B4galt6	27.721	A	75.7678	2.73323	NM_019737
38142																													27.5631	A	A_55_P2039339	A_55_P2039339		27.5631	A	291.72	10.5837
8404																													27.5268	A	A_30_P01025828	A_30_P01025828		27.5268	A	104.229	3.78645
27097																													27.5074	A	A_52_P563375	A_52_P563375	Lgals2	27.5074	A	79.27	2.88177	NM_025622
1395																													27.3037	A	A_30_P01018819	A_30_P01018819		27.3037	A	72.67	2.66154
39291																													26.5641	A	A_55_P2050678	A_55_P2050678	Gm10457	26.5641	A	78.1387	2.94151	AK132884
21847																													25.6958	A	A_51_P436767	A_51_P436767	Olfr1377	25.6958	A	68.7988	2.67743	NM_146911
27093																													25.0167	A	A_52_P562624	A_52_P562624	Pkhd1l1	25.0167	A	76.9753	3.07695	NM_138674
9388																													25.0126	A	A_30_P01026812	A_30_P01026812		25.0126	A	82.9948	3.31813
21542																													24.9411	A	A_51_P418704	A_51_P418704	Vmn1r38	24.9411	A	146.71	5.88227	NM_134168
9494																													24.8826	A	A_30_P01026918	A_30_P01026918		24.8826	A	60.3208	2.42421
21620																													24.7279	A	A_51_P423518	A_51_P423518	Amph	24.7279	A	66.9816	2.70874	NM_175007
36981			O		O																								24.6506	A	A_55_P2028015	A_55_P2028015	Pawr	24.6506	A	63.7038	2.58427	NM_054056
34015																													24.1558	A	A_55_P2000319	A_55_P2000319	Olfr1340	24.1558	A	239.406	9.91089	NM_146304
33641																													24.1103	A	A_55_P1997151	A_55_P1997151	Klri1	24.1103	A	90.7597	3.76436	NM_001012520
46677																													24.0908	A	A_55_P2132781	A_55_P2132781	Slc16a2	24.0908	A	205.794	8.5424	NM_009197
7095																													23.9389	A	A_30_P01024519	A_30_P01024519		23.9389	A	74.6444	3.11812
1491																													23.6432	A	A_30_P01018915	A_30_P01018915		23.6432	A	64.0667	2.70973
23380																													23.591	A	A_52_P106709	A_52_P106709	Rasgrf2	23.591	A	75.6162	3.20529	NM_009027
7274																													23.3883	A	A_30_P01024698	A_30_P01024698		23.3883	A	56.6463	2.42199
44573																													23.1321	A	A_55_P2107374	A_55_P2107374	Duoxa2	23.1321	A	64.42	2.78488	NM_025777
32049				O			O																						22.8194	A	A_55_P1982454	A_55_P1982454	Eps8	22.8194	A	140.469	6.15567	NM_007945
11652																													22.8035	A	A_30_P01029076	A_30_P01029076		22.8035	A	62.671	2.74831
29060																													22.781	A	A_55_P1957188	A_55_P1957188	Gm15104	22.781	A	71.8139	3.15236	NM_001101501
47761																													22.1927	A	A_55_P2145977	A_55_P2145977	Fbxw15	22.1927	A	64.3861	2.90123	NM_199036
14930																													22.154	A	A_30_P01032354	A_30_P01032354		22.154	A	66.533	3.00321
49720																													21.8993	A	A_55_P2171126	A_55_P2171126		21.8993	A	58.4212	2.66772
26566																													21.884	A	A_52_P500040	A_52_P500040		21.884	A	58.1602	2.65766	BU936261
13127																													21.7258	A	A_30_P01030551	A_30_P01030551		21.7258	A	64.9408	2.9891
36158																													21.5621	A	A_55_P2020072	A_55_P2020072		21.5621	A	117.273	5.43886
44067																													21.5166	A	A_55_P2101536	A_55_P2101536	Ces2f	21.5166	A	57.848	2.68852	NM_001079865
19299																													21.4976	A	A_51_P283447	A_51_P283447	Olfr1510	21.4976	A	63.1254	2.9364	NM_146431
14399																													21.3273	A	A_30_P01031823	A_30_P01031823		21.3273	A	58.0947	2.72396
24638																													21.0986	A	A_52_P254825	A_52_P254825	Spata4	21.0986	A	59.9685	2.8423	NM_133711
48155																													21.0537	A	A_55_P2150876	A_55_P2150876	Als2cr12	21.0537	A	68.939	3.27444	NM_175370
28597																													21.0406	A	A_55_P1953306	A_55_P1953306		21.0406	A	57.362	2.72625
47549																													20.945	A	A_55_P2143351	A_55_P2143351	AU015228	20.945	A	52.0966	2.48731	NM_001033197
51013							O																						20.8374	A	A_55_P2197914	A_55_P2197914	Srgap1	20.8374	A	100.457	4.82098	NM_001081037
22654																													20.6255	A	A_51_P485472	A_51_P485472	4933430H15Rik	20.6255	A	51.6345	2.50344	NM_028971
2916																													20.5952	A	A_30_P01020340	A_30_P01020340		20.5952	A	52.5564	2.55187
5851																													20.551	A	A_30_P01023275	A_30_P01023275		20.551	A	97.6194	4.7501
53762																													20.4563	A	A_66_P101617	A_66_P101617		20.4563	A	57.8276	2.82688	AK034315
23768																													20.3198	A	A_52_P151393	A_52_P151393	AI646023	20.3198	A	54.4786	2.68106	NM_198860
13238																													20.2777	A	A_30_P01030662	A_30_P01030662		20.2777	A	64.8612	3.19864
31111																													20.238	A	A_55_P1974148	A_55_P1974148	Olfr1506	20.238	A	65.5207	3.2375	NM_146265
46039																													20.2342	A	A_55_P2124741	A_55_P2124741	Cyp2j13	20.2342	A	65.4157	3.23292	NM_145548
33608																													20.229	A	A_55_P1996907	A_55_P1996907		20.229	A	59.1178	2.92243	XR_035217
7715																													20.0471	A	A_30_P01025139	A_30_P01025139		20.0471	A	50.4821	2.51818
44746																													19.9008	A	A_55_P2109439	A_55_P2109439	Gm889	19.9008	A	70.6434	3.54978	NM_001033437
12842																													19.8078	A	A_30_P01030266	A_30_P01030266		19.8078	A	86.2048	4.35206
10111																													19.7294	A	A_30_P01027535	A_30_P01027535		19.7294	A	60.3863	3.06073
11799																													19.6876	A	A_30_P01029223	A_30_P01029223		19.6876	A	67.7278	3.44013
5392																													19.3931	A	A_30_P01022816	A_30_P01022816		19.3931	A	52.116	2.68735
54730	O				O																								19.2702	A	A_66_P120995	A_66_P120995	Htr2a	19.2702	A	60.6176	3.14567	NM_172812
15740																													19.2028	A	A_30_P01033164	A_30_P01033164		19.2028	A	81.6095	4.24988
33313																													19.1898	A	A_55_P1993876	A_55_P1993876	Otud7a	19.1898	A	99.7847	5.19988	NM_130880
53230																													19.0295	A	A_55_P2415551	A_55_P2415551	9330178D15Rik	19.0295	A	46.9405	2.46672	NR_040553
14413																													18.9368	A	A_30_P01031837	A_30_P01031837		18.9368	A	114.302	6.03597
49501																													18.7304	A	A_55_P2168327	A_55_P2168327	Adam5	18.7304	A	49.8677	2.66239	NM_007401
11672																													18.6321	A	A_30_P01029096	A_30_P01029096		18.6321	A	46.2696	2.48333
54526																													18.6074	A	A_66_P116805	A_66_P116805		18.6074	A	50.6399	2.72149	AV260602
8841																													18.4689	A	A_30_P01026265	A_30_P01026265		18.4689	A	44.4086	2.4045
52507																													18.2929	A	A_55_P2341373	A_55_P2341373		18.2929	A	91.2399	4.98773
46500																													18.2673	A	A_55_P2130620	A_55_P2130620	Tmc3	18.2673	A	48.4485	2.6522	AY263157
51015																													18.0819	A	A_55_P2197998	A_55_P2197998	D4Ertd58e	18.0819	A	106.778	5.90523	C77672
54213																													18.0715	A	A_66_P110707	A_66_P110707	Gm1679	18.0715	A	144.926	8.01958	NM_001033459
52509																													17.8827	A	A_55_P2341597	A_55_P2341597	A230028O05Rik	17.8827	A	49.5588	2.77132	NR_040374
40222																													17.8476	A	A_55_P2060318	A_55_P2060318	3110062M04Rik	17.8476	A	53.4939	2.99725	NM_199145
53803																													17.7983	A	A_66_P102256	A_66_P102256	Scml2	17.7983	A	48.733	2.73807	NM_133194
13406																													17.3678	A	A_30_P01030830	A_30_P01030830		17.3678	A	51.7955	2.98228
9375																													17.3417	A	A_30_P01026799	A_30_P01026799		17.3417	A	48.4928	2.79631
42874																													17.0634	A	A_55_P2088145	A_55_P2088145		17.0634	A	49.601	2.90686
2655																													16.9087	A	A_30_P01020079	A_30_P01020079		16.9087	A	42.5408	2.5159
10618																													16.8284	A	A_30_P01028042	A_30_P01028042		16.8284	A	51.251	3.0455
29719																													16.8051	A	A_55_P1962369	A_55_P1962369		16.8051	A	44.1313	2.62607
33846						O																							16.726	A	A_55_P1998995	A_55_P1998995	Speg	16.726	A	91.4963	5.47031	NM_001085371
22947																													16.7163	A	A_51_P501773	A_51_P501773	Slc35f3	16.7163	A	167.497	10.02	NM_175434
5723																													16.6661	A	A_30_P01023147	A_30_P01023147		16.6661	A	126.966	7.61819
40857																													16.6493	A	A_55_P2066789	A_55_P2066789		16.6493	A	42.7374	2.56692
32036																													16.5916	A	A_55_P1982364	A_55_P1982364		16.5916	A	52.5583	3.16776
29651																													16.5779	A	A_55_P1961799	A_55_P1961799		16.5779	A	49.2038	2.96805
50201																													16.5565	A	A_55_P2177911	A_55_P2177911	Lepr	16.5565	A	124.016	7.49043	NM_010704
45821																													16.5535	A	A_55_P2122110	A_55_P2122110	Olfr307	16.5535	A	40.3553	2.43787	NM_146617
50661																													16.5525	A	A_55_P2184209	A_55_P2184209	Etohd2	16.5525	A	60.5463	3.65785	NR_015349
19814																													16.5175	A	A_51_P315391	A_51_P315391	Txlnb	16.5175	A	44.1329	2.67188	NM_138628
46080																													16.4724	A	A_55_P2125367	A_55_P2125367		16.4724	A	50.651	3.07489	AY596195
6102																													16.4588	A	A_30_P01023526	A_30_P01023526		16.4588	A	42.6145	2.58917
21378																													16.4158	A	A_51_P408703	A_51_P408703	1700045I19Rik	16.4158	A	45.418	2.76673	NR_003640
7818																													16.3986	A	A_30_P01025242	A_30_P01025242		16.3986	A	107.639	6.56393
30346																													16.3675	A	A_55_P1967683	A_55_P1967683	Bex4	16.3675	A	209.296	12.7873	NM_212457
54133																													16.3537	A	A_66_P108999	A_66_P108999		16.3537	A	93.2186	5.70015	M71214
49912																													16.2596	A	A_55_P2174079	A_55_P2174079	AY761185	16.2596	A	43.091	2.65018	NM_001012640
28313																													16.2552	A	A_52_P87843	A_52_P87843	Aldh1a3	16.2552	A	109.861	6.75851	NM_053080
31680																													16.1802	A	A_55_P1979295	A_55_P1979295	Lrit1	16.1802	A	105.743	6.53537	NM_146245
24433						O		O		O																			16.0405	A	A_52_P23225	A_52_P23225	Gpc3	16.0405	A	45.4176	2.83143	NM_016697
35043																													16.0227	A	A_55_P2009360	A_55_P2009360	Psg-ps1	16.0227	A	47.8269	2.98494	NR_002857
44260																													15.9952	A	A_55_P2103766	A_55_P2103766	D630003M21Rik	15.9952	A	44.88	2.80583	NM_001131021
25676						O	O						O																15.9744	A	A_52_P386215	A_52_P386215	Fktn	15.9744	A	65.9066	4.12576	NM_139309
22885																													15.9415	A	A_51_P498274	A_51_P498274	Gm4776	15.9415	A	43.476	2.72722	NR_037691
54260																													15.9251	A	A_66_P111490	A_66_P111490	Gm10646	15.9251	A	52.0068	3.26571	AK037358
17217											O																		15.9197	A	A_51_P156955	A_51_P156955	Cfd	15.9197	A	74.1748	4.65932	NM_013459
26059																													15.8811	A	A_52_P436590	A_52_P436590	Wbscr17	15.8811	A	49.7454	3.13236	NM_145218
23019																													15.8198	A	A_51_P505967	A_51_P505967	Spag6	15.8198	A	38.0891	2.40768	NM_015773
11352																													15.8052	A	A_30_P01028776	A_30_P01028776		15.8052	A	41.924	2.65255
40344																													15.6296	A	A_55_P2061555	A_55_P2061555	Olfr95	15.6296	A	46.0919	2.94901	NM_146513
17670																													15.5231	A	A_51_P184991	A_51_P184991	Wdr64	15.5231	A	42.3747	2.72979	NM_029453
34142						O							O																15.4375	A	A_55_P2001481	A_55_P2001481	Pde6c	15.4375	A	42.8854	2.77801	NM_033614
47881																													15.4082	A	A_55_P2147452	A_55_P2147452	Gm5709	15.4082	A	100.957	6.5522	XM_003086297
27519																													15.3684	A	A_52_P615537	A_52_P615537	Vmn2r83	15.3684	A	42.7367	2.78081	NM_001104537
11154																													15.2991	A	A_30_P01028578	A_30_P01028578		15.2991	A	125.777	8.22122
12245																													15.0304	A	A_30_P01029669	A_30_P01029669		15.0304	A	41.6172	2.76886
54500				O																									14.9902	A	A_66_P116263	A_66_P116263	Gas2l2	14.9902	A	42.262	2.81931	NM_001013759
38567																													14.917	A	A_55_P2043566	A_55_P2043566		14.917	A	41.3419	2.77147	AV274098
54366																													14.9129	A	A_66_P113735	A_66_P113735		14.9129	A	41.0111	2.75004	X66649
31235																													14.8994	A	A_55_P1975235	A_55_P1975235	Bicd1	14.8994	A	36.6202	2.45783	NM_009753
28214																													14.8382	A	A_52_P796840	A_52_P796840	Cfhr2	14.8382	A	58.1886	3.92154	NM_001025575
19301															O														14.6294	A	A_51_P283499	A_51_P283499	Drd4	14.6294	A	45.1324	3.08506	NM_007878
55656																													14.3863	A	A_66_P140525	A_66_P140525	A630076J17Rik	14.3863	A	93.5369	6.50182	AK080367
44266																													14.3717	A	A_55_P2103846	A_55_P2103846		14.3717	A	116.82	8.1285	BB338611
53123						O							O																14.3232	A	A_55_P2405129	A_55_P2405129	Tbr1	14.3232	A	34.7305	2.42477	NM_009322
50732																													14.279	A	A_55_P2185178	A_55_P2185178	Tmem28	14.279	A	37.3938	2.61879
55112						O	O						O																14.2478	A	A_66_P129153	A_66_P129153	Ptk6	14.2478	A	38.1515	2.67771	NM_009184
52628																													14.2469	A	A_55_P2353194	A_55_P2353194	AU042950	14.2469	A	74.2662	5.21281	AI043194
45																													14.1878	A	A_30_P01017469	A_30_P01017469		14.1878	A	46.5123	3.27833
14530																													14.1468	A	A_30_P01031954	A_30_P01031954		14.1468	A	42.1912	2.9824
5336																													13.9458	A	A_30_P01022760	A_30_P01022760		13.9458	A	52.1797	3.74159
29895																													13.8676	A	A_55_P1963863	A_55_P1963863	Arhgef17	13.8676	A	36.8401	2.65655	NM_001081116
11716																													13.8623	A	A_30_P01029140	A_30_P01029140		13.8623	A	38.0146	2.7423
37322																													13.8059	A	A_55_P2031317	A_55_P2031317	Olfr345	13.8059	A	43.7171	3.16654	NM_146945
35675																													13.7562	A	A_55_P2015620	A_55_P2015620	Olfr1012	13.7562	A	54.7935	3.9832	NM_146568
41222																													13.719	A	A_55_P2070481	A_55_P2070481	Olfr692	13.719	A	39.9299	2.91055	NM_146355
22348						O							O																13.7123	A	A_51_P468260	A_51_P468260	S100b	13.7123	A	37.9442	2.76716	NM_009115
3350																													13.7118	A	A_30_P01020774	A_30_P01020774		13.7118	A	35.0115	2.55339
38909																													13.7012	A	A_55_P2046671	A_55_P2046671		13.7012	A	43.7592	3.19383
28691															O														13.687	A	A_55_P1954061	A_55_P1954061	Nrxn2	13.687	A	93.3067	6.81718	NM_001205234
6593																													13.6714	A	A_30_P01024017	A_30_P01024017		13.6714	A	36.6343	2.67964
54681																													13.6429	A	A_66_P119964	A_66_P119964		13.6429	A	39.5662	2.90013	AB159873
11598																													13.6349	A	A_30_P01029022	A_30_P01029022		13.6349	A	68.9616	5.05771
47542																													13.6089	A	A_55_P2143296	A_55_P2143296	Mrap2	13.6089	A	33.9795	2.49686	NM_001177731
37140																													13.5801	A	A_55_P2029517	A_55_P2029517	Wnk2	13.5801	A	132.564	9.76162	NM_029361
45029						O							O																13.5758	A	A_55_P2112584	A_55_P2112584	Tbr1	13.5758	A	41.3047	3.04253	NM_009322
29114																													13.5526	A	A_55_P1957533	A_55_P1957533	Cypt3	13.5526	A	40.083	2.95758	NM_173367
9991																													13.505	A	A_30_P01027415	A_30_P01027415		13.505	A	36.0471	2.66917
43753																													13.4983	A	A_55_P2097919	A_55_P2097919	Gm12603	13.4983	A	37.6455	2.78891	NR_033533
36058																													13.4832	A	A_55_P2019109	A_55_P2019109		13.4832	A	40.3186	2.99029
7410																													13.459	A	A_30_P01024834	A_30_P01024834		13.459	A	40.7767	3.02969
1459																													13.3995	A	A_30_P01018883	A_30_P01018883		13.3995	A	34.8687	2.60224
1564																													13.36	A	A_30_P01018988	A_30_P01018988		13.36	A	38.0435	2.84755
6848																													13.3395	A	A_30_P01024272	A_30_P01024272		13.3395	A	34.5212	2.58789
39744																													13.3302	A	A_55_P2055254	A_55_P2055254	Fbxw22	13.3302	A	35.9054	2.69354	NM_001014395
14016																													13.3076	A	A_30_P01031440	A_30_P01031440		13.3076	A	53.6717	4.03315
49897																													13.2253	A	A_55_P2173827	A_55_P2173827	Tox2	13.2253	A	33.1895	2.50955
44714																													13.224	A	A_55_P2109096	A_55_P2109096		13.224	A	36.2523	2.7414	AK040144
33052																													13.1568	A	A_55_P1991530	A_55_P1991530	AK129341	13.1568	A	37.7796	2.87149	NM_001045524
25974																													13.0381	A	A_52_P425734	A_52_P425734	Afm	13.0381	A	83.2641	6.3862	NM_145146
43567																													13.022	A	A_55_P2095973	A_55_P2095973	Cox17	13.022	A	39.7575	3.05311	NM_001017429
48300																													13.0145	A	A_55_P2152767	A_55_P2152767	Lhfpl2	13.0145	A	38.9424	2.99223	AK205949
54428						O	O						O																12.935	A	A_66_P114782	A_66_P114782	Nr2f1	12.935	A	36.441	2.81723	NM_010151
31528				O		O							O																12.876	A	A_55_P1977943	A_55_P1977943	Insm1	12.876	A	164.386	12.7669	NM_016889
38088																													12.8644	A	A_55_P2038757	A_55_P2038757	Fblim1	12.8644	A	39.8802	3.10004	NM_133754
5517																													12.84	A	A_30_P01022941	A_30_P01022941		12.84	A	36.9123	2.87478
52787																													12.7763	A	A_55_P2370160	A_55_P2370160	C130009A20Rik	12.7763	A	46.1572	3.61273	AK142864
46997																													12.7679	A	A_55_P2136730	A_55_P2136730	Crybb1	12.7679	A	37.6077	2.94549	NM_023695
28400																													12.7671	A	A_52_P95294	A_52_P95294	Tcerg1l	12.7671	A	35.3495	2.76879	NM_183289
29320																													12.7065	A	A_55_P1959126	A_55_P1959126		12.7065	A	65.5517	5.15893
24379																													12.6879	A	A_52_P225898	A_52_P225898	Kcnj8	12.6879	A	59.1394	4.66109	NM_008428
16323																													12.6309	A	A_51_P104172	A_51_P104172	Zfp128	12.6309	A	37.2531	2.94936	NM_153802
26732																													12.6299	A	A_52_P519653	A_52_P519653	Abca5	12.6299	A	81.3946	6.44457	NM_147219
27433						O							O																12.5555	A	A_52_P603038	A_52_P603038	Olig1	12.5555	A	33.8397	2.69521	NM_016968
27340																													12.5526	A	A_52_P592346	A_52_P592346	Klk1b7-ps	12.5526	A	37.7732	3.00918	NR_033120
28245							O				O	O																	12.5434	A	A_52_P820196	A_52_P820196	Cxcl15	12.5434	A	30.0092	2.39243	NM_011339
48795																													12.523	A	A_55_P2159113	A_55_P2159113		12.523	A	32.8227	2.62099
52827																													12.4919	A	A_55_P2373423	A_55_P2373423	Slc12a1	12.4919	A	29.9387	2.39665	NM_001079690
22423											O																		12.464	A	A_51_P472879	A_51_P472879	Masp1	12.464	A	37.6215	3.01841	D16492
34230																													12.463	A	A_55_P2002359	A_55_P2002359	Olfr1489	12.463	A	36.756	2.9492	NM_146635
29234		O	O		O	O	O						O																12.4467	A	A_55_P1958394	A_55_P1958394	Slit2	12.4467	A	50.6782	4.0716	NM_178804
26806						O		O																					12.4257	A	A_52_P528600	A_52_P528600	Hhex	12.4257	A	31.5189	2.53659	NM_008245
6053																													12.3804	A	A_30_P01023477	A_30_P01023477		12.3804	A	92.442	7.46679
17801																													12.3336	A	A_51_P193813	A_51_P193813	Fga	12.3336	A	37.9079	3.07354	NM_010196
45882																													12.3019	M	A_55_P2122830	A_55_P2122830	Zfp185	12.3019	M	237.362	19.2948	NM_009549
50602																													12.3017	A	A_55_P2183473	A_55_P2183473	Cldn3	12.3017	A	76.5193	6.22021	NM_009902
8134																													12.2976	A	A_30_P01025558	A_30_P01025558		12.2976	A	39.4161	3.20518
31559																													12.2935	A	A_55_P1978216	A_55_P1978216	AF251705	12.2935	A	32.8766	2.67432	NM_134158
46469																													12.2613	A	A_55_P2130249	A_55_P2130249	Sh3gl2	12.2613	A	43.2231	3.52518	NM_019535
15432																													12.2241	A	A_30_P01032856	A_30_P01032856		12.2241	A	29.5357	2.41618
15119																													12.2228	A	A_30_P01032543	A_30_P01032543		12.2228	A	29.4848	2.41228
13139																													12.1872	A	A_30_P01030563	A_30_P01030563		12.1872	A	87.9923	7.22004
37914																													12.0896	A	A_55_P2037146	A_55_P2037146	Igfbpl1	12.0896	A	30.1739	2.49585	NM_018741
2908																													12.0505	A	A_30_P01020332	A_30_P01020332		12.0505	A	84.1058	6.97945
34601						O	O			O			O																12.0268	A	A_55_P2005549	A_55_P2005549	Tnn	12.0268	A	29.4552	2.44912	NM_177839
55189						O																							12.0102	A	A_66_P130647	A_66_P130647	Onecut1	12.0102	A	28.6651	2.38672	U95945
52494																													12.0038	A	A_55_P2340613	A_55_P2340613	B230110G15Rik	12.0038	A	104.299	8.68885	AK020962
7975																													11.962	A	A_30_P01025399	A_30_P01025399		11.962	A	34.116	2.85203
7783																													11.9534	A	A_30_P01025207	A_30_P01025207		11.9534	A	33.3513	2.79011
22601																													11.8931	A	A_51_P483159	A_51_P483159	Gchfr	11.8931	A	79.2487	6.66341	NM_177157
33300														O															11.8884	A	A_55_P1993777	A_55_P1993777	Rbfox3	11.8884	A	63.5216	5.34316	NM_001039167
12238																													11.8724	A	A_30_P01029662	A_30_P01029662		11.8724	A	31.1808	2.62633
30265		O				O		O					O																11.8579	A	A_55_P1967022	A_55_P1967022	Fgfr1	11.8579	A	88.1746	7.43595	NM_010206
11356																													11.8464	A	A_30_P01028780	A_30_P01028780		11.8464	A	30.9033	2.60867
39896																													11.8325	A	A_55_P2056846	A_55_P2056846	Olfr525	11.8325	A	38.4894	3.25286	NM_146956
29590																													11.8106	A	A_55_P1961241	A_55_P1961241		11.8106	A	30.9747	2.62262	BU705217
11270																													11.7988	A	A_30_P01028694	A_30_P01028694		11.7988	A	33.4119	2.83181
50233																													11.7761	A	A_55_P2178337	A_55_P2178337	Gm10489	11.7761	A	63.1699	5.36425	AK138241
35349																													11.7422	A	A_55_P2012311	A_55_P2012311		11.7422	A	59.3288	5.05263
41795																													11.701	A	A_55_P2076355	A_55_P2076355	Gm9502	11.701	A	31.7502	2.71347	AK041677
1304																													11.6936	A	A_30_P01018728	A_30_P01018728		11.6936	A	67.2045	5.74713
24780																													11.6625	A	A_52_P272906	A_52_P272906	5730577I03Rik	11.6625	A	38.968	3.34132	NR_033729
42812		O				O																							11.6334	A	A_55_P2087414	A_55_P2087414	Sema3e	11.6334	A	105.1	9.03428	NM_011348
607																													11.6236	A	A_30_P01018031	A_30_P01018031		11.6236	A	33.2493	2.86051
1211																													11.608	A	A_30_P01018635	A_30_P01018635		11.608	A	35.3496	3.04528
54107																													11.5694	A	A_66_P108609	A_66_P108609	Gm9872	11.5694	A	63.3723	5.47756	AK015329
21546						O		O					O																11.5204	A	A_51_P418820	A_51_P418820	Tfap2c	11.5204	A	96.3271	8.36144	NM_009335
39551																													11.5142	A	A_55_P2053309	A_55_P2053309	Rgs21	11.5142	A	72.133	6.26471	XM_889451
5020																													11.5038	A	A_30_P01022444	A_30_P01022444		11.5038	A	44.0544	3.82957
21339						O																							11.4508	A	A_51_P406557	A_51_P406557	AI464131	11.4508	A	44.7666	3.90946	NM_001085515
2558																													11.4151	A	A_30_P01019982	A_30_P01019982		11.4151	A	27.4941	2.40857
50228																													11.396	A	A_55_P2178287	A_55_P2178287	LOC100046147	11.396	A	31.0927	2.72839	XM_001475666
17516																													11.3356	A	A_51_P174961	A_51_P174961	F10	11.3356	A	32.1263	2.8341	NM_007972
19378																													11.3041	A	A_51_P288138	A_51_P288138	Fpr2	11.3041	A	49.7834	4.40399	NM_008039
20195																													11.3034	A	A_51_P338878	A_51_P338878	P2ry12	11.3034	A	35.7831	3.1657	NM_027571
2543																													11.2925	A	A_30_P01019967	A_30_P01019967		11.2925	A	33.351	2.95337
38641																													11.2849	A	A_55_P2044292	A_55_P2044292		11.2849	A	72.7741	6.44881
41671						O							O																11.2503	A	A_55_P2075070	A_55_P2075070	S1pr5	11.2503	A	35.6909	3.17245	NM_053190
37755																													11.2464	A	A_55_P2035519	A_55_P2035519	Kif9	11.2464	A	40.5629	3.60673	NM_010628
48962																													11.2271	A	A_55_P2161224	A_55_P2161224		11.2271	A	52.7478	4.69824
17668												O																	11.1518	A	A_51_P184949	A_51_P184949	F12	11.1518	A	32.8081	2.94196	NM_021489
25381																													11.145	A	A_52_P350786	A_52_P350786	Phlda2	11.145	A	69.8524	6.26758	NM_009434
44193																													11.1093	A	A_55_P2102917	A_55_P2102917		11.1093	A	33.5376	3.01889
46081																													11.0673	A	A_55_P2125376	A_55_P2125376	Cacna1d	11.0673	A	121.458	10.9744	NM_001083616
53210										O																			11.034	A	A_55_P2414159	A_55_P2414159	Vwa2	11.034	A	53.5643	4.85448	NM_172840
28164																													11.0009	A	A_52_P747842	A_52_P747842	9130204L05Rik	11.0009	A	29.7715	2.70628	NM_001101461
51439																													10.9779	A	A_55_P2237142	A_55_P2237142	LOC552873	10.9779	A	29.5899	2.69541	AK086333
37209																													10.9497	A	A_55_P2030145	A_55_P2030145		10.9497	A	28.6634	2.61773	BM947798
738																													10.8994	A	A_30_P01018162	A_30_P01018162		10.8994	A	27.9721	2.5664
20272																													10.8755	A	A_51_P343215	A_51_P343215	Ube2ql1	10.8755	A	33.9474	3.12144	NM_001145162
13827																													10.839	A	A_30_P01031251	A_30_P01031251		10.839	A	32.5792	3.00575
533																													10.8171	A	A_30_P01017957	A_30_P01017957		10.8171	A	48.617	4.49447
35439																													10.8041	A	A_55_P2013223	A_55_P2013223	S100z	10.8041	A	29.1628	2.69924	NM_001081159
18208																													10.7827	A	A_51_P217395	A_51_P217395	Cyp2d34	10.7827	A	26.3648	2.4451	NM_145474
41067																													10.7627	A	A_55_P2068947	A_55_P2068947	Vmn1r203	10.7627	A	27.7545	2.57878	NM_134236
5575																													10.7591	A	A_30_P01022999	A_30_P01022999		10.7591	A	33.8397	3.14523
15056																													10.717	A	A_30_P01032480	A_30_P01032480		10.717	A	27.248	2.54249
38146																													10.702	A	A_55_P2039379	A_55_P2039379	Slc27a6	10.702	A	29.5429	2.76051	NM_001081072
37527																													10.6626	A	A_55_P2033262	A_55_P2033262	Shisa7	10.6626	A	32.0892	3.00953	NM_172737
23965																													10.661	A	A_52_P175634	A_52_P175634	A4gnt	10.661	A	51.0205	4.78572	NM_001077424
55568																													10.6515	A	A_66_P138646	A_66_P138646	Olfr775	10.6515	A	31.9327	2.99796	NM_146545
36839																													10.6128	A	A_55_P2026710	A_55_P2026710	4930445E18Rik	10.6128	A	30.7707	2.8994	BC100491
29388																													10.6	A	A_55_P1959620	A_55_P1959620	Vmn2r18	10.6	A	47.5473	4.48557	NM_001102582
16352										O																			10.5739	A	A_51_P105847	A_51_P105847	Col6a6	10.5739	A	90.1385	8.5246	NM_172927
12176																													10.5547	A	A_30_P01029600	A_30_P01029600		10.5547	A	30.94	2.9314
55290																													10.5418	A	A_66_P132766	A_66_P132766		10.5418	A	44.8572	4.25516
2227																													10.5131	A	A_30_P01019651	A_30_P01019651		10.5131	A	27.5037	2.61615
28092																													10.5035	A	A_52_P690909	A_52_P690909	Fam55c	10.5035	A	30.6849	2.9214	NM_001134457
11790																													10.4362	A	A_30_P01029214	A_30_P01029214		10.4362	A	65.9176	6.31628
31443																													10.4196	A	A_55_P1977140	A_55_P1977140		10.4196	A	39.0327	3.74608
14536																													10.3861	A	A_30_P01031960	A_30_P01031960		10.3861	A	28.5587	2.74971
35303										O																			10.3539	A	A_55_P2011912	A_55_P2011912	Ecm2	10.3539	A	101.176	9.77184	NM_001012324
26952																													10.3534	A	A_52_P547612	A_52_P547612	Tmem30b	10.3534	A	69.2573	6.6893	NM_178715
11611																													10.3442	A	A_30_P01029035	A_30_P01029035		10.3442	A	30.2954	2.92875
8215																													10.3421	A	A_30_P01025639	A_30_P01025639		10.3421	A	36.534	3.53256
29385																													10.3247	A	A_55_P1959606	A_55_P1959606	Tom1l1	10.3247	A	100.707	9.75402	NM_028011
10110																													10.3211	A	A_30_P01027534	A_30_P01027534		10.3211	A	35.4628	3.43595
6985																													10.3015	A	A_30_P01024409	A_30_P01024409		10.3015	A	33.7793	3.27905
26754						O																							10.2971	A	A_52_P522255	A_52_P522255	Pitx1	10.2971	A	24.8091	2.40932	NM_011097
11450																													10.2906	A	A_30_P01028874	A_30_P01028874		10.2906	A	28.3253	2.75253
31866																													10.2774	A	A_55_P1980893	A_55_P1980893	Gm9919	10.2774	A	121.264	11.7991	XR_105365
54641																													10.2679	A	A_66_P119154	A_66_P119154	Gm5432	10.2679	A	32.377	3.15324	AK045700
14387																													10.2633	A	A_30_P01031811	A_30_P01031811		10.2633	A	32.1793	3.13536
14486																													10.1712	A	A_30_P01031910	A_30_P01031910		10.1712	A	105.9	10.4118
46932																													10.158	A	A_55_P2135855	A_55_P2135855		10.158	A	113.159	11.1399
49674																													10.0869	A	A_55_P2170539	A_55_P2170539		10.0869	A	72.3571	7.17336
33755																													10.0524	A	A_55_P1998189	A_55_P1998189		10.0524	A	39.9444	3.9736
22048															O														10.0513	A	A_51_P449824	A_51_P449824	Exoc3l2	10.0513	A	29.4091	2.92588	XM_001471750
55077																													10.0339	A	A_66_P128445	A_66_P128445	Bend7	10.0339	A	90.8132	9.05063	AK042822
46475																													10.0242	A	A_55_P2130343	A_55_P2130343	Gm18756	10.0242	A	32.2289	3.21511	NR_045119
41899																													9.97853	A	A_55_P2077483	A_55_P2077483	Adarb2	9.97853	A	27.0134	2.70715	NM_052977
43871																													9.9664	A	A_55_P2099284	A_55_P2099284	Gm9999	9.9664	A	67.102	6.73282	NR_033461
24233						O	O	O					O																9.96142	A	A_52_P20906	A_52_P20906	Twist1	9.96142	A	33.2446	3.33733	NM_011658
54251																													9.9527	A	A_66_P111352	A_66_P111352	Rax	9.9527	A	25.1939	2.53136	NM_013833
34934																													9.94449	A	A_55_P2008382	A_55_P2008382		9.94449	A	24.0682	2.42025	CJ058022
19178						O																							9.93248	A	A_51_P275697	A_51_P275697	Fam101b	9.93248	A	47.9777	4.83038	NM_029658
31155																													9.91282	A	A_55_P1974587	A_55_P1974587	Vangl1	9.91282	A	25.9187	2.61467	NM_177545
53790																													9.86638	A	A_66_P102072	A_66_P102072	Gm239	9.86638	A	30.7023	3.11181	NM_001033333
40701																													9.86293	A	A_55_P2065260	A_55_P2065260		9.86293	A	30.3576	3.07795
13990																													9.78236	A	A_30_P01031414	A_30_P01031414		9.78236	A	27.7025	2.83188
15800																													9.78127	A	A_30_P01033224	A_30_P01033224		9.78127	A	23.9613	2.44972
17436																													9.75516	A	A_51_P170476	A_51_P170476	Kcns1	9.75516	A	26.8148	2.74878	NM_008435
37151						O																							9.72965	A	A_55_P2029603	A_55_P2029603	Muc4	9.72965	A	101.013	10.382	NM_080457
52587																													9.69212	A	A_55_P2349243	A_55_P2349243	Gm10776	9.69212	A	25.8702	2.6692	AK144371
46449																													9.6767	A	A_55_P2130024	A_55_P2130024	AY761184	9.6767	A	28.9736	2.99416	NM_001007582
5031																													9.66188	A	A_30_P01022455	A_30_P01022455		9.66188	A	25.4015	2.62904
25165	O		O		O	O																							9.64005	A	A_52_P322181	A_52_P322181	Adrb1	9.64005	A	66.4293	6.89098	NM_007419
47593																													9.63683	A	A_55_P2143892	A_55_P2143892		9.63683	A	24.0642	2.49711
31444																													9.5871	A	A_55_P1977144	A_55_P1977144	Cyp2c67	9.5871	A	26.0069	2.7127	NM_001024719
47739			O		O																								9.57156	A	A_55_P2145711	A_55_P2145711	Tox3	9.57156	A	24.2975	2.53851	NM_172913
52237																													9.5609	A	A_55_P2314852	A_55_P2314852	C130012C08Rik	9.5609	A	61.409	6.42293	AK081373
42594																													9.55143	A	A_55_P2085120	A_55_P2085120		9.55143	A	23.7901	2.49073
10921																													9.52733	A	A_30_P01028345	A_30_P01028345		9.52733	A	26.0586	2.73515
34484						O	O						O																9.50724	A	A_55_P2004442	A_55_P2004442	Nr2e1	9.50724	A	28.4586	2.99336	NM_152229
7889																													9.49655	A	A_30_P01025313	A_30_P01025313		9.49655	A	28.5756	3.00905
7229																													9.46643	A	A_30_P01024653	A_30_P01024653		9.46643	A	25.532	2.69711
29331																													9.46022	A	A_55_P1959218	A_55_P1959218	Usp51	9.46022	A	34.0765	3.60208	NM_001137547
39860																													9.42394	A	A_55_P2056450	A_55_P2056450	Vmn1r148	9.42394	A	26.0252	2.76161	NM_030736
8617																													9.40996	A	A_30_P01026041	A_30_P01026041		9.40996	A	33.0396	3.51113
2649																													9.35945	A	A_30_P01020073	A_30_P01020073		9.35945	A	23.7787	2.54061
51378																													9.33174	A	A_55_P2232729	A_55_P2232729	AY512915	9.33174	A	85.0157	9.11039	NR_033559
17482						O																							9.32933	A	A_51_P173162	A_51_P173162	Edaradd	9.32933	A	24.7383	2.65166	NM_133643
12985																													9.31651	A	A_30_P01030409	A_30_P01030409		9.31651	A	68.4277	7.34478
32971																													9.31262	A	A_55_P1990668	A_55_P1990668	Gm5820	9.31262	A	37.2909	4.00434	NM_001033789
4107																													9.28679	A	A_30_P01021531	A_30_P01021531		9.28679	A	26.5154	2.85517
45056																													9.26648	A	A_55_P2112877	A_55_P2112877	Chrna5	9.26648	A	29.1957	3.15067	NM_176844
42146																													9.25568	A	A_55_P2080210	A_55_P2080210	Crisp4	9.25568	A	55.6979	6.01769	NM_030033
13893																													9.21322	A	A_30_P01031317	A_30_P01031317		9.21322	A	24.2909	2.63652
54742																													9.20327	A	A_66_P121116	A_66_P121116	Gm2090	9.20327	A	25.5516	2.77636	AK076896
1528																													9.19638	A	A_30_P01018952	A_30_P01018952		9.19638	A	29.0294	3.15661
36039							O																						9.19233	A	A_55_P2018929	A_55_P2018929	Spns2	9.19233	A	27.3698	2.97746	NM_153060
25548																													9.18079	A	A_52_P372090	A_52_P372090	Olfr1145	9.18079	A	25.3833	2.76483	NM_146320
24181																													9.14935	A	A_52_P203560	A_52_P203560	Fzd10	9.14935	A	27.3148	2.98544	NM_175284
8453																													9.10788	A	A_30_P01025877	A_30_P01025877		9.10788	A	25.3686	2.78535
26799																													9.10661	A	A_52_P527822	A_52_P527822	Slc22a3	9.10661	A	26.864	2.94994	NM_011395
13543																													9.10023	A	A_30_P01030967	A_30_P01030967		9.10023	A	83.8601	9.21516
9321																													9.09637	A	A_30_P01026745	A_30_P01026745		9.09637	A	23.8815	2.62539
14759																													9.08898	A	A_30_P01032183	A_30_P01032183		9.08898	A	22.1425	2.4362
43589																													9.06488	A	A_55_P2096179	A_55_P2096179		9.06488	A	27.5908	3.04371
1804																													9.05775	A	A_30_P01019228	A_30_P01019228		9.05775	A	26.6017	2.9369
5990																													9.05453	A	A_30_P01023414	A_30_P01023414		9.05453	A	122.352	13.5128
19198																													9.04368	A	A_51_P277071	A_51_P277071	4921539E11Rik	9.04368	A	25.5143	2.82123	NM_027612
31817						O							O																9.03139	A	A_55_P1980471	A_55_P1980471	Grin3a	9.03139	A	59.3293	6.56923	NM_001033351
43101				O																									9.01326	A	A_55_P2090787	A_55_P2090787	Mtus1	9.01326	A	43.2492	4.7984	AK043214
53126																													9.00834	A	A_55_P2405436	A_55_P2405436	2210408F21Rik	9.00834	A	23.6627	2.62676	AK078276
4593																													8.99656	A	A_30_P01022017	A_30_P01022017		8.99656	A	70.1671	7.79933
24763																													8.97477	A	A_52_P2710	A_52_P2710	Cml5	8.97477	A	28.8673	3.2165	NM_023493
8852																													8.973	A	A_30_P01026276	A_30_P01026276		8.973	A	24.6406	2.74608
51821																													8.97081	A	A_55_P2274607	A_55_P2274607	9530051G07Rik	8.97081	A	28.3789	3.16347	NR_040272
42885																													8.93029	A	A_55_P2088251	A_55_P2088251		8.93029	A	24.5608	2.75028
27465																													8.91305	A	A_52_P607683	A_52_P607683	Ppm1e	8.91305	A	27.2894	3.06173	NM_177167
52833																													8.90955	A	A_55_P2374162	A_55_P2374162	4930542N06Rik	8.90955	A	23.8953	2.68199	AK016024
11231																													8.89484	A	A_30_P01028655	A_30_P01028655		8.89484	A	27.1397	3.05117
3916																													8.89392	A	A_30_P01021340	A_30_P01021340		8.89392	A	59.901	6.73505
23306																													8.84033	A	A_52_P100341	A_52_P100341	Zfp334	8.84033	A	22.2663	2.51872	NM_178411
593																													8.82975	A	A_30_P01018017	A_30_P01018017		8.82975	A	28.3376	3.20933
6456																													8.82942	A	A_30_P01023880	A_30_P01023880		8.82942	A	89.2809	10.1118
1486																													8.80512	A	A_30_P01018910	A_30_P01018910		8.80512	A	24.7416	2.80991
33687						O							O																8.76223	A	A_55_P1997569	A_55_P1997569	Nkx6-2	8.76223	A	28.3073	3.23061	NM_183248
516																													8.7354	A	A_30_P01017940	A_30_P01017940		8.7354	A	42.8919	4.91012
15341																													8.72645	A	A_30_P01032765	A_30_P01032765		8.72645	A	24.4795	2.80521
22313						O																							8.72517	A	A_51_P466781	A_51_P466781	Ropn1	8.72517	A	43.3234	4.96533	NM_030744
2115																													8.66869	A	A_30_P01019539	A_30_P01019539		8.66869	A	26.4015	3.04561
27774				O																									8.65816	A	A_52_P647408	A_52_P647408	Gspt2	8.65816	A	21.4463	2.47701	AK050859
43285																													8.64562	A	A_55_P2092791	A_55_P2092791		8.64562	A	49.5507	5.73131	CR515103
7402																													8.64517	A	A_30_P01024826	A_30_P01024826		8.64517	A	30.684	3.54926
17579																													8.63306	A	A_51_P179258	A_51_P179258	Kif26b	8.63306	A	24.2072	2.80401	NM_001161665
10577																													8.62076	A	A_30_P01028001	A_30_P01028001		8.62076	A	21.737	2.52147
34370						O							O																8.61204	A	A_55_P2003517	A_55_P2003517	Zfp536	8.61204	A	25.9237	3.01017	NM_172385
487																													8.59413	A	A_30_P01017911	A_30_P01017911		8.59413	A	23.293	2.71033
43985																													8.58191	A	A_55_P2100565	A_55_P2100565		8.58191	A	24.179	2.81744
28938											O																		8.55941	A	A_55_P1956048	A_55_P1956048	H2-T3	8.55941	A	20.6895	2.41716	NM_008208
10599																													8.54803	A	A_30_P01028023	A_30_P01028023		8.54803	A	26.8009	3.13533
41536																													8.53901	A	A_55_P2073694	A_55_P2073694	Gm266	8.53901	A	22.808	2.67104	NM_001033248
44945																													8.53392	A	A_55_P2111703	A_55_P2111703		8.53392	A	23.8522	2.79499
20776				O																									8.52213	A	A_51_P373901	A_51_P373901	Rsph1	8.52213	A	21.2854	2.49766	NM_025290
26908																													8.47064	A	A_52_P541161	A_52_P541161	Rgs18	8.47064	A	35.1041	4.1442	NM_022881
51872																													8.46772	A	A_55_P2278551	A_55_P2278551	1700037F03Rik	8.46772	A	45.7061	5.39769	BB242157
26789																													8.46722	A	A_52_P526513	A_52_P526513	E230016M11Rik	8.46722	A	22.7445	2.68618	NR_040278
21836						O																							8.46049	A	A_51_P436342	A_51_P436342	Hoxb5	8.46049	A	21.4697	2.53763	NM_008268
354																													8.43072	A	A_30_P01017778	A_30_P01017778		8.43072	A	25.4672	3.02077
18626						O																							8.41416	A	A_51_P242487	A_51_P242487	Prss42	8.41416	A	21.0668	2.50373	NM_153099
54047																													8.41405	A	A_66_P107399	A_66_P107399	Defb21	8.41405	A	21.761	2.58627	NM_207276
2967																													8.39647	A	A_30_P01020391	A_30_P01020391		8.39647	A	52.0207	6.19555
25955																													8.33315	A	A_52_P424206	A_52_P424206	Lrrtm4	8.33315	A	22.3822	2.68593	AK032470
14938																													8.32884	A	A_30_P01032362	A_30_P01032362		8.32884	A	44.634	5.35897
17523						O							O																8.32517	A	A_51_P175567	A_51_P175567	Dact1	8.32517	A	23.3808	2.80844	NM_001190466
15749																													8.30653	A	A_30_P01033173	A_30_P01033173		8.30653	A	39.9818	4.81329
39742						O		O																					8.29828	A	A_55_P2055242	A_55_P2055242	Flt3	8.29828	A	26.7286	3.22098	NM_010229
27805																													8.29058	A	A_52_P650387	A_52_P650387	Ccnjl	8.29058	A	25.2918	3.05067	NM_001045530
41843						O																							8.26927	A	A_55_P2076846	A_55_P2076846	Tead2	8.26927	A	75.9599	9.1858	NM_011565
46987																													8.23875	A	A_55_P2136581	A_55_P2136581		8.23875	A	23.0611	2.7991
45449																													8.23018	A	A_55_P2117644	A_55_P2117644	Fhdc1	8.23018	A	21.6918	2.63564	NM_001205355
25367						O																							8.20922	A	A_52_P349844	A_52_P349844	Obscn	8.20922	A	21.2554	2.58922	NM_001171512
35323						O																							8.2072	A	A_55_P2012101	A_55_P2012101	Bmp8b	8.2072	A	26.2055	3.193	NM_007559
8205																													8.17608	A	A_30_P01025629	A_30_P01025629		8.17608	A	37.7636	4.6188
7062																													8.14173	A	A_30_P01024486	A_30_P01024486		8.14173	A	24.1243	2.96305
21772																													8.13718	A	A_51_P432460	A_51_P432460	Ppp1r14a	8.13718	A	102.969	12.6541	NM_026731
10446																													8.10476	A	A_30_P01027870	A_30_P01027870		8.10476	A	22.6412	2.79357
52653																													8.10472	A	A_55_P2357303	A_55_P2357303	5430401H09Rik	8.10472	A	24.5822	3.03307	XR_105468
48174																													8.10176	A	A_55_P2151066	A_55_P2151066	2210411A11Rik	8.10176	A	54.1513	6.68389	AK008891
5148																													8.08263	A	A_30_P01022572	A_30_P01022572		8.08263	A	23.1109	2.85933
21689																													8.06939	A	A_51_P427624	A_51_P427624	Pgc	8.06939	A	51.1822	6.34276	NM_025973
5938																													8.06701	A	A_30_P01023362	A_30_P01023362		8.06701	A	52.099	6.45828
14161																													8.04411	A	A_30_P01031585	A_30_P01031585		8.04411	A	22.145	2.75295
3620																													8.00198	A	A_30_P01021044	A_30_P01021044		8.00198	A	47.6097	5.94974
22998						O							O																7.99759	A	A_51_P504494	A_51_P504494	Dll3	7.99759	A	20.7499	2.59452	NM_007866
12924																													7.99131	A	A_30_P01030348	A_30_P01030348		7.99131	A	23.9046	2.99132
8108																													7.9829	A	A_30_P01025532	A_30_P01025532		7.9829	A	22.2897	2.79218
11715																													7.98263	A	A_30_P01029139	A_30_P01029139		7.98263	A	19.1151	2.39459
22861																													7.97365	A	A_51_P497113	A_51_P497113	Igf2bp1	7.97365	A	54.8895	6.88386	NM_009951
17687																													7.94653	A	A_51_P185763	A_51_P185763	Slc46a2	7.94653	A	42.8524	5.3926	NM_021053
24769						O																							7.94353	A	A_52_P271572	A_52_P271572	Ece2	7.94353	A	99.9659	12.5846	NM_139293
41818																													7.91499	A	A_55_P2076587	A_55_P2076587	Tdpoz4	7.91499	A	40.0706	5.06261	BC115627
35169																													7.91435	A	A_55_P2010641	A_55_P2010641	Slc38a5	7.91435	A	24.4454	3.08874	NM_172479
44972																													7.91098	A	A_55_P2112030	A_55_P2112030	Tmem145	7.91098	A	79.9704	10.1088	NM_183311
1291																													7.90285	A	A_30_P01018715	A_30_P01018715		7.90285	A	22.0185	2.78614
53665																													7.8942	A	A_65_P19881	A_65_P19881	Tmem92	7.8942	A	34.4828	4.36811	NM_001163172
40654																													7.87588	A	A_55_P2064776	A_55_P2064776	4930412O13Rik	7.87588	A	108.455	13.7705	NR_024257
13850																													7.84526	A	A_30_P01031274	A_30_P01031274		7.84526	A	21.442	2.73312
52156																													7.84023	A	A_55_P2304786	A_55_P2304786	4921515E04Rik	7.84023	A	19.0528	2.43013	NR_045711
18848		O	O		O		O																						7.82021	A	A_51_P255456	A_51_P255456	Cyp1b1	7.82021	A	55.1393	7.05086	NM_009994
32433																													7.81246	A	A_55_P1985990	A_55_P1985990	Slc35f4	7.81246	A	38.4263	4.91859	NM_029238
27546																													7.7978	A	A_52_P618932	A_52_P618932	Lcn9	7.7978	A	19.5868	2.51184	NM_029959
26418																													7.78951	A	A_52_P484704	A_52_P484704	Vmn1r226	7.78951	A	21.9687	2.8203	NM_134191
40280			O		O	O							O																7.78427	A	A_55_P2060922	A_55_P2060922	Unc5a	7.78427	A	105.494	13.5522	NM_153131
26431																													7.77597	A	A_52_P485850	A_52_P485850	Mgam	7.77597	A	19.7506	2.53995	NM_001171003
27359																													7.77371	A	A_52_P594756	A_52_P594756	Asb4	7.77371	A	23.8805	3.07195	NM_023048
10224																													7.75797	A	A_30_P01027648	A_30_P01027648		7.75797	A	21.8982	2.82267
8826																													7.73305	A	A_30_P01026250	A_30_P01026250		7.73305	A	22.8706	2.95751
29081																													7.73259	A	A_55_P1957316	A_55_P1957316		7.73259	A	23.1759	2.99717
55130			O		O																								7.7272	A	A_66_P129564	A_66_P129564	Ngb	7.7272	A	23.1358	2.99408	NM_022414
27136																													7.71559	A	A_52_P569023	A_52_P569023	Sphkap	7.71559	A	20.7574	2.69032	NM_172430
29098																													7.69694	A	A_55_P1957430	A_55_P1957430		7.69694	A	23.5126	3.05479
49812																													7.65086	A	A_55_P2172545	A_55_P2172545	Btn2a2	7.65086	A	44.2478	5.78337	NM_175938
1455																													7.64197	A	A_30_P01018879	A_30_P01018879		7.64197	A	36.3914	4.76205
53111																													7.61876	A	A_55_P2404439	A_55_P2404439	4930545L23Rik	7.61876	A	29.7065	3.89913	NR_040517
809																													7.61464	A	A_30_P01018233	A_30_P01018233		7.61464	A	24.0878	3.16335
43984						O							O																7.61093	A	A_55_P2100555	A_55_P2100555	L1cam	7.61093	A	49.4263	6.49412	NM_008478
5787																													7.60377	A	A_30_P01023211	A_30_P01023211		7.60377	A	86.2097	11.3378
49181																													7.57871	A	A_55_P2164102	A_55_P2164102		7.57871	A	20.0847	2.65015	AB159942
48138																													7.57125	A	A_55_P2150683	A_55_P2150683		7.57125	A	35.7642	4.72369
25121																													7.56593	A	A_52_P31641	A_52_P31641	Tmem145	7.56593	A	94.3808	12.4745	NM_183311
20392						O																							7.56567	A	A_51_P349546	A_51_P349546	Cd109	7.56567	A	81.6024	10.7859	NM_153098
47975																													7.55529	A	A_55_P2148624	A_55_P2148624	Gpr61	7.55529	A	52.7352	6.9799	NM_175470
10933																													7.54723	A	A_30_P01028357	A_30_P01028357		7.54723	A	69.5521	9.21559
39733	O					O							O																7.52062	A	A_55_P2055158	A_55_P2055158	Apod	7.52062	A	18.9688	2.52223	NM_007470
54347	O																												7.51613	A	A_66_P113268	A_66_P113268	Mme	7.51613	A	23.7503	3.15991	NM_008604
30080																													7.51577	A	A_55_P1965459	A_55_P1965459	Zfp521	7.51577	A	18.3978	2.44789	NM_145492
54424																													7.49288	A	A_66_P114726	A_66_P114726		7.49288	A	28.6318	3.8212	XR_105137
53699																													7.4697	A	A_66_P100325	A_66_P100325	1700016P04Rik	7.4697	A	23.7995	3.18614	NR_038149
18618										O																			7.44831	A	A_51_P241995	A_51_P241995	Col5a3	7.44831	A	40.6264	5.45445	NM_016919
27332																													7.4348	A	A_52_P591310	A_52_P591310	Hoxd13	7.4348	A	18.9616	2.55038	NM_008275
8226																													7.41949	A	A_30_P01025650	A_30_P01025650		7.41949	A	42.4461	5.72089
2263																													7.40148	A	A_30_P01019687	A_30_P01019687		7.40148	A	20.2509	2.73606
18879																													7.38566	A	A_51_P257743	A_51_P257743	Dnajc22	7.38566	A	72.3823	9.80039	NM_176835
16362						O																							7.38442	A	A_51_P106488	A_51_P106488	Speg	7.38442	A	103.366	13.9978	NM_001085371
34150																													7.3827	A	A_55_P2001553	A_55_P2001553	Igdcc4	7.3827	A	41.1537	5.57434	NM_020043
45952						O																							7.3672	A	A_55_P2123683	A_55_P2123683	Chrdl1	7.3672	A	21.0069	2.85141	NM_001114385
44571						O																							7.35783	A	A_55_P2107362	A_55_P2107362	Gjc1	7.35783	A	75.6794	10.2856	NM_008122
41967																													7.33832	A	A_55_P2078143	A_55_P2078143	Otop1	7.33832	A	58.0908	7.91608	NM_172709
8641																													7.33382	A	A_30_P01026065	A_30_P01026065		7.33382	A	20.5349	2.80002
3724																													7.3322	A	A_30_P01021148	A_30_P01021148		7.3322	A	18.507	2.52408
27541																													7.32844	A	A_52_P618728	A_52_P618728		7.32844	A	23.9633	3.2699	M61952
45200																													7.31778	A	A_55_P2114670	A_55_P2114670		7.31778	A	53.8712	7.36168
19612																													7.30657	A	A_51_P302942	A_51_P302942	Rasl10a	7.30657	A	22.0687	3.02039	NM_145216
14304																													7.28289	A	A_30_P01031728	A_30_P01031728		7.28289	A	21.3146	2.92666
12133																													7.27393	A	A_30_P01029557	A_30_P01029557		7.27393	A	21.0314	2.89135
37224																													7.24848	A	A_55_P2030264	A_55_P2030264	Dnahc6	7.24848	A	17.3066	2.38761	AK140479
52994																													7.24276	A	A_55_P2391759	A_55_P2391759	2010007H06Rik	7.24276	A	47.0321	6.49367	AK084979
10414																													7.24132	A	A_30_P01027838	A_30_P01027838		7.24132	A	21.4356	2.96018
37816																													7.20638	A	A_55_P2036095	A_55_P2036095	LOC100862636	7.20638	A	19.5647	2.71491	XR_142034
14320																													7.19603	A	A_30_P01031744	A_30_P01031744		7.19603	A	42.2306	5.8686
42777																													7.19383	A	A_55_P2087067	A_55_P2087067	Slc26a10	7.19383	A	22.3997	3.11373	BC089587
49540												O																	7.19112	A	A_55_P2168827	A_55_P2168827	Nlrp4e	7.19112	A	17.1786	2.38887	NM_001004194
39961						O	O	O					O																7.15742	A	A_55_P2057587	A_55_P2057587	Arx	7.15742	A	21.4456	2.99627	NM_007492
2530																													7.14998	A	A_30_P01019954	A_30_P01019954		7.14998	A	31.5163	4.40789
24148																													7.14157	A	A_52_P198898	A_52_P198898	Samd5	7.14157	A	18.2424	2.5544	NM_177271
26145																													7.12338	A	A_52_P450934	A_52_P450934	Paqr9	7.12338	A	28.802	4.04331	NM_198414
17113																													7.11944	A	A_51_P151307	A_51_P151307	Fam184a	7.11944	A	22.5176	3.16283	NM_001081428
23070						O																							7.11384	A	A_51_P508580	A_51_P508580	Tcf15	7.11384	A	29.749	4.18185	NM_009328
10261																													7.09525	A	A_30_P01027685	A_30_P01027685		7.09525	A	22.4913	3.16991
53947																													7.06164	A	A_66_P105497	A_66_P105497	Gm5429	7.06164	A	49.7852	7.05009	XR_035260
14753																													7.05655	A	A_30_P01032177	A_30_P01032177		7.05655	A	66.779	9.46342
7589																													7.05438	A	A_30_P01025013	A_30_P01025013		7.05438	A	22.6711	3.21376
52907																													7.0473	A	A_55_P2382375	A_55_P2382375	AI845619	7.0473	A	67.1699	9.5313	AW491098
52878																													7.04284	A	A_55_P2379360	A_55_P2379360	Tspy-ps	7.04284	A	21.3897	3.03709	NR_027507
43578																													7.03539	A	A_55_P2096081	A_55_P2096081	Myo5b	7.03539	A	30.9259	4.39576	NM_201600
31515						O							O																7.02897	A	A_55_P1977850	A_55_P1977850	Sall1	7.02897	A	19.3302	2.75008	NM_021390
14247																													7.02162	A	A_30_P01031671	A_30_P01031671		7.02162	A	28.7402	4.0931
10684																													7.01732	A	A_30_P01028108	A_30_P01028108		7.01732	A	19.18	2.73324
50384																													7.00222	A	A_55_P2180481	A_55_P2180481	1810020O05Rik	7.00222	A	16.7501	2.39212	NR_045482
29440																													6.99319	A	A_55_P1960108	A_55_P1960108	Gm3515	6.99319	A	18.2358	2.60765	XR_106549
5132																													6.98432	A	A_30_P01022556	A_30_P01022556		6.98432	A	76.4746	10.9495
35950																													6.94266	A	A_55_P2018054	A_55_P2018054		6.94266	A	16.6051	2.39176
1681																													6.91546	A	A_30_P01019105	A_30_P01019105		6.91546	A	88.8163	12.8432
48387																													6.90385	A	A_55_P2154005	A_55_P2154005	Kirrel2	6.90385	A	17.7493	2.57093	NM_172898
20902						O							O																6.90158	A	A_51_P381230	A_51_P381230	Zhx2	6.90158	A	35.6191	5.16101	NM_199449
45765																													6.89877	A	A_55_P2121446	A_55_P2121446	Gm10751	6.89877	A	72.9495	10.5743	AK138619
6916																													6.89129	A	A_30_P01024340	A_30_P01024340		6.89129	A	17.8605	2.59175
7054																													6.88917	A	A_30_P01024478	A_30_P01024478		6.88917	A	17.4652	2.53517
41447																													6.87834	A	A_55_P2072816	A_55_P2072816	Cnksr2	6.87834	A	19.6311	2.85405	NM_177751
51179																													6.87489	A	A_55_P2212344	A_55_P2212344	4933435G04Rik	6.87489	A	18.3432	2.66814	AK017069
39751																													6.87432	A	A_55_P2055316	A_55_P2055316		6.87432	A	21.0331	3.05967
3081																													6.87203	A	A_30_P01020505	A_30_P01020505		6.87203	A	19.3522	2.81609
26588																													6.86125	A	A_52_P50287	A_52_P50287	Bend7	6.86125	A	17.0673	2.48749	NM_178663
11246																													6.85771	A	A_30_P01028670	A_30_P01028670		6.85771	A	25.5131	3.72035
1009																													6.85054	A	A_30_P01018433	A_30_P01018433		6.85054	A	18.4856	2.69842
45812																													6.82832	A	A_55_P2121992	A_55_P2121992		6.82832	A	19.866	2.90936
8843																													6.8279	A	A_30_P01026267	A_30_P01026267		6.8279	A	44.916	6.5783
50952																													6.81604	A	A_55_P2192633	A_55_P2192633	E330017L17Rik	6.81604	A	35.6813	5.2349	AK054344
28163																													6.80741	A	A_52_P747383	A_52_P747383	A330084C13Rik	6.80741	A	17.8322	2.61953	AK039675
13308																													6.79708	A	A_30_P01030732	A_30_P01030732		6.79708	A	21.4804	3.16024
51466									O																				6.79186	A	A_55_P2240050	A_55_P2240050	Smug1	6.79186	A	18.4228	2.71248	BC054071
48493				O			O																						6.77768	A	A_55_P2155479	A_55_P2155479	Eps8	6.77768	A	16.4044	2.42035	NM_007945
30840																													6.76851	A	A_55_P1971892	A_55_P1971892	Mpp7	6.76851	A	63.2807	9.34928	NM_001081287
3961																													6.75913	A	A_30_P01021385	A_30_P01021385		6.75913	A	17.7822	2.63084
22452											O				O														6.75794	A	A_51_P474498	A_51_P474498	Tac4	6.75794	A	53.0855	7.85529	NM_053093
52891																													6.75682	A	A_55_P2380900	A_55_P2380900	2310014F06Rik	6.75682	A	20.715	3.06579	AK046490
21370																													6.74017	A	A_51_P408199	A_51_P408199	Krtap4-2	6.74017	A	25.1661	3.73375	NM_026807
5054																													6.70108	A	A_30_P01022478	A_30_P01022478		6.70108	A	62.4826	9.32425
39048																													6.69243	A	A_55_P2048134	A_55_P2048134	Fgf16	6.69243	A	18.947	2.8311	NM_030614
48960		O				O																							6.69012	A	A_55_P2161214	A_55_P2161214	Thsd7a	6.69012	A	33.7569	5.04579	NM_001164805
55671																													6.66473	A	A_66_P140812	A_66_P140812	Vmn1r64	6.66473	A	16.5268	2.47975	NM_207544
4468																													6.65647	A	A_30_P01021892	A_30_P01021892		6.65647	A	18.9073	2.84044
45317											O																		6.6535	A	A_55_P2115955	A_55_P2115955	Raet1e	6.6535	A	50.3749	7.5712	NM_198193
7776																													6.63371	A	A_30_P01025200	A_30_P01025200		6.63371	A	26.4086	3.98097
39167																													6.61699	A	A_55_P2049252	A_55_P2049252		6.61699	A	18.4919	2.79461
2030																													6.6168	A	A_30_P01019454	A_30_P01019454		6.6168	A	20.7212	3.13161
22151										O																			6.59952	A	A_51_P456208	A_51_P456208	Tff3	6.59952	A	42.0694	6.37462	NM_011575
8424																													6.59243	A	A_30_P01025848	A_30_P01025848		6.59243	A	18.8849	2.86463
52118																													6.5914	A	A_55_P2301516	A_55_P2301516	2900053A13Rik	6.5914	A	36.1012	5.47702	CB319621
51528																													6.58777	A	A_55_P2244941	A_55_P2244941	A330074H02Rik	6.58777	A	17.6968	2.68631	AK039621
12694																													6.57983	A	A_30_P01030118	A_30_P01030118		6.57983	A	17.6637	2.68452
18587																													6.5743	A	A_51_P240136	A_51_P240136	Gng8	6.5743	A	57.1949	8.69976	NM_010320
20255										O																			6.57356	A	A_51_P342387	A_51_P342387	Apoh	6.57356	A	17.0208	2.58928	NM_013475
16884																													6.55378	A	A_51_P137913	A_51_P137913	Slc17a7	6.55378	A	17.178	2.62108	NM_182993
4265																													6.53984	A	A_30_P01021689	A_30_P01021689		6.53984	A	19.762	3.02179
14041																													6.52687	A	A_30_P01031465	A_30_P01031465		6.52687	A	58.679	8.99037
20326																													6.52657	A	A_51_P346132	A_51_P346132	Rhox9	6.52657	A	72.8814	11.1669	NM_023894
55471						O						O	O																6.52641	A	A_66_P136389	A_66_P136389	Bmpr1b	6.52641	A	25.6325	3.92751	NM_007560
44489				O		O							O																6.51187	A	A_55_P2106459	A_55_P2106459	Zfhx3	6.51187	A	61.5053	9.44511	NM_007496
12281																													6.51115	A	A_30_P01029705	A_30_P01029705		6.51115	A	17.3419	2.66341
14415																													6.50058	A	A_30_P01031839	A_30_P01031839		6.50058	A	31.5267	4.84983
35157																													6.49066	A	A_55_P2010497	A_55_P2010497	Slc5a9	6.49066	A	19.6821	3.03238	NM_145551
1408																													6.46879	A	A_30_P01018832	A_30_P01018832		6.46879	A	19.376	2.9953
16167																													6.46719	A	A_30_P01033591	A_30_P01033591		6.46719	A	78.2628	12.1015
33951																													6.46625	A	A_55_P1999834	A_55_P1999834	Odz1	6.46625	A	22.156	3.42641
19053												O																	6.46389	A	A_51_P267969	A_51_P267969	Reg3a	6.46389	A	44.0473	6.81436	NM_011259
39901																													6.45952	A	A_55_P2056926	A_55_P2056926	Mtss1l	6.45952	A	65.6741	10.167	NM_198625
26382						O				O																			6.45915	A	A_52_P480088	A_52_P480088	Col27a1	6.45915	A	30.3811	4.70357	NM_025685
46249																													6.45657	A	A_55_P2127478	A_55_P2127478		6.45657	A	26.0106	4.02854	AK088220
17054						O																							6.43595	A	A_51_P148037	A_51_P148037	Sh3pxd2b	6.43595	A	32.0554	4.98068	NM_177364
27643				O		O	O	O					O		O														6.4352	A	A_52_P631139	A_52_P631139	Myh10	6.4352	A	18.7258	2.9099	AK047340
1890																													6.4239	A	A_30_P01019314	A_30_P01019314		6.4239	A	18.4684	2.87496
42508																													6.40679	A	A_55_P2084237	A_55_P2084237		6.40679	A	16.7465	2.61387
16967																													6.39075	A	A_51_P142767	A_51_P142767	Glt8d2	6.39075	A	16.5491	2.58954	NM_029102
52181																													6.36942	A	A_55_P2306858	A_55_P2306858	4930555B11Rik	6.36942	A	15.5951	2.44843	NR_040633
13333																													6.3686	A	A_30_P01030757	A_30_P01030757		6.3686	A	52.9716	8.31762
36304												O																	6.33986	A	A_55_P2021505	A_55_P2021505	Adra2a	6.33986	A	16.708	2.63538	NM_007417
55061																													6.33201	A	A_66_P128058	A_66_P128058	Mtap7d2	6.33201	A	82.1406	12.9723	NM_001081124
42701																													6.32161	A	A_55_P2086245	A_55_P2086245	Kcnq2	6.32161	A	17.9273	2.83588	NM_001006676
5550																													6.29641	A	A_30_P01022974	A_30_P01022974		6.29641	A	16.9412	2.69061
5779																													6.29589	A	A_30_P01023203	A_30_P01023203		6.29589	A	33.5702	5.33208
30474						O							O																6.29328	A	A_55_P1968828	A_55_P1968828	Rpgr	6.29328	A	72.4418	11.511	NM_001177951
12032																													6.27449	A	A_30_P01029456	A_30_P01029456		6.27449	A	14.9899	2.38902
26170						O	O	O					O																6.27231	A	A_52_P455251	A_52_P455251	Emx2	6.27231	A	16.9456	2.70166	NM_010132
3226																													6.25265	A	A_30_P01020650	A_30_P01020650		6.25265	A	49.5304	7.9215
27785																													6.25237	A	A_52_P648601	A_52_P648601	Dusp9	6.25237	A	82.4614	13.1888	NM_029352
10541																													6.24055	A	A_30_P01027965	A_30_P01027965		6.24055	A	17.4951	2.80346
25644						O																							6.23904	A	A_52_P382149	A_52_P382149	Cyp26a1	6.23904	A	96.9023	15.5316	NM_007811
35171						O							O																6.23488	A	A_55_P2010681	A_55_P2010681	Kif17	6.23488	A	37.5902	6.02901	AK046890
37340																													6.23307	A	A_55_P2031471	A_55_P2031471	Rufy4	6.23307	A	55.5998	8.92013	NM_001034060
1241																													6.22756	A	A_30_P01018665	A_30_P01018665		6.22756	A	19.5701	3.14249
16174																													6.19168	A	A_30_P01033598	A_30_P01033598		6.19168	A	16.1064	2.6013
25701																													6.18607	A	A_52_P390572	A_52_P390572	Gal3st2	6.18607	A	17.673	2.8569	NM_199366
7968																													6.17759	A	A_30_P01025392	A_30_P01025392		6.17759	A	35.0097	5.66722
37033																													6.17359	A	A_55_P2028500	A_55_P2028500	Gm10165	6.17359	A	19.3756	3.13847	AY512922
38169																													6.16236	A	A_55_P2039586	A_55_P2039586	Adrbk2	6.16236	A	74.1154	12.0271	NM_001035531
5369																													6.15607	A	A_30_P01022793	A_30_P01022793		6.15607	A	26.3553	4.28119
13258																													6.1527	A	A_30_P01030682	A_30_P01030682		6.1527	A	16.1457	2.62417
27849																													6.15093	A	A_52_P655285	A_52_P655285	Zfp462	6.15093	A	18.1496	2.95071	NM_172867
4126																													6.14647	A	A_30_P01021550	A_30_P01021550		6.14647	A	37.2547	6.06116
52567																													6.10118	A	A_55_P2347058	A_55_P2347058		6.10118	A	14.6452	2.40038	XR_104673
47509						O	O						O																6.09858	A	A_55_P2143025	A_55_P2143025	Sema3c	6.09858	A	24.7167	4.05286	NM_013657
24429																													6.09227	A	A_52_P231292	A_52_P231292	Cyp2j6	6.09227	A	26.6697	4.37762	NM_010008
49250																													6.07446	A	A_55_P2165091	A_55_P2165091	Acnat2	6.07446	A	19.4377	3.1999	NM_145368
32866																													6.06745	A	A_55_P1989809	A_55_P1989809		6.06745	A	86.0276	14.1785
43455				O		O		O					O																6.06735	A	A_55_P2094721	A_55_P2094721	Sox11	6.06735	A	17.8013	2.93396	NM_009234
3378																													6.05885	A	A_30_P01020802	A_30_P01020802		6.05885	A	37.1386	6.12965
29567																													6.05219	A	A_55_P1961081	A_55_P1961081		6.05219	A	18.5204	3.06012
27324																													6.04901	A	A_52_P5905	A_52_P5905	4933407L21Rik	6.04901	A	14.6568	2.423	NR_037692
15394																													6.0437	A	A_30_P01032818	A_30_P01032818		6.0437	A	14.4954	2.39844
55652																													6.03046	A	A_66_P140452	A_66_P140452	Mtap1a	6.03046	A	14.4834	2.4017	NM_032393
19426																													6.02635	A	A_51_P291078	A_51_P291078	Sel1l3	6.02635	A	27.2644	4.5242	NM_172710
45798																													6.02547	A	A_55_P2121794	A_55_P2121794	Sp9	6.02547	A	17.775	2.94997	NM_001005343
36544																													6.0104	A	A_55_P2023902	A_55_P2023902	Gabra4	6.0104	A	16.1589	2.68848	NM_010251
28720																													5.99972	A	A_55_P1954316	A_55_P1954316	Il17rc	5.99972	A	18.1143	3.0192	NM_134159
41884																													5.98968	A	A_55_P2077278	A_55_P2077278	Arid3c	5.98968	A	23.5395	3.93002	NM_001017362
43342																													5.989	A	A_55_P2093523	A_55_P2093523		5.989	A	66.8365	11.1599
1330																													5.9886	A	A_30_P01018754	A_30_P01018754		5.9886	A	15.1385	2.52788
32847																													5.98731	A	A_55_P1989678	A_55_P1989678	Vmn2r120	5.98731	A	15.6393	2.61208	NM_001104591
25962	O																												5.96377	A	A_52_P424778	A_52_P424778	Adra1a	5.96377	A	16.2228	2.72023	NM_013461
45321																													5.95644	A	A_55_P2115981	A_55_P2115981	Xlr5c	5.95644	A	82.6711	13.8793	NM_031493
47765																													5.95107	A	A_55_P2146022	A_55_P2146022	Gm10808	5.95107	A	32.2381	5.4172	XR_141286
22625																													5.94291	A	A_51_P483878	A_51_P483878	Pcdhb9	5.94291	A	16.0566	2.70181	NM_053134
15009																													5.93793	A	A_30_P01032433	A_30_P01032433		5.93793	A	53.8027	9.06085
50981						O		O					O																5.9302	A	A_55_P2195157	A_55_P2195157	Dbn1	5.9302	A	26.5435	4.47599	NM_001177371
52245																													5.92766	A	A_55_P2315921	A_55_P2315921	5330431K02Rik	5.92766	A	17.2852	2.91602	AK019926
7457																													5.92431	A	A_30_P01024881	A_30_P01024881		5.92431	A	14.4897	2.44581
39582																													5.92284	A	A_55_P2053647	A_55_P2053647		5.92284	A	27.9308	4.71578
3891																													5.91589	A	A_30_P01021315	A_30_P01021315		5.91589	A	17.9475	3.03378
18964																													5.91141	A	A_51_P262238	A_51_P262238	Tub	5.91141	A	44.3538	7.50308	NM_021885
9712																													5.90009	A	A_30_P01027136	A_30_P01027136		5.90009	A	19.2195	3.25749
17202						O							O																5.8949	A	A_51_P156144	A_51_P156144	Dbx1	5.8949	A	48.5125	8.22957	NM_001005232
44359																													5.88957	A	A_55_P2104988	A_55_P2104988	Accn2	5.88957	A	15.8046	2.68349	NM_009597
50760																													5.88062	A	A_55_P2185553	A_55_P2185553	Ascl3	5.88062	A	16.2837	2.76905	NM_020051
43709																													5.8803	A	A_55_P2097448	A_55_P2097448	Rbpms	5.8803	A	21.6623	3.68388	NM_001042675
28084																													5.87538	A	A_52_P686785	A_52_P686785	Lyve1	5.87538	A	15.7592	2.68225	NM_053247
33041																													5.86077	A	A_55_P1991431	A_55_P1991431	Olfr303	5.86077	A	20.69	3.53025	NM_146619
41150																													5.85894	A	A_55_P2069818	A_55_P2069818	Mapk10	5.85894	A	15.4288	2.63338	NM_009158
6964																													5.8526	A	A_30_P01024388	A_30_P01024388		5.8526	A	59.9797	10.2484
11069																													5.85254	A	A_30_P01028493	A_30_P01028493		5.85254	A	23.4244	4.00243
54339																													5.84993	A	A_66_P113134	A_66_P113134	Dnahc10	5.84993	A	14.6527	2.50476	NM_019536
52864																													5.83851	A	A_55_P2377261	A_55_P2377261		5.83851	A	14.3703	2.4613	AK030081
20351																													5.83572	A	A_51_P347529	A_51_P347529	Nek5	5.83572	A	40.3156	6.90842	NM_177898
24343						O							O																5.82767	A	A_52_P222026	A_52_P222026	Chrnb2	5.82767	A	15.603	2.6774	NM_009602
46656						O							O																5.81913	A	A_55_P2132512	A_55_P2132512	Ngef	5.81913	A	15.6336	2.6866	NM_001111314
13668																													5.81905	A	A_30_P01031092	A_30_P01031092		5.81905	A	19.1307	3.28759
9047																													5.81549	A	A_30_P01026471	A_30_P01026471		5.81549	A	43.2302	7.43364
12649																													5.81545	A	A_30_P01030073	A_30_P01030073		5.81545	A	54.8935	9.43925
54371						O																							5.80944	A	A_66_P113868	A_66_P113868	Cdh3	5.80944	A	21.7224	3.73916	NM_007665
6966																													5.79638	A	A_30_P01024390	A_30_P01024390		5.79638	A	18.1903	3.13821
24459																													5.78813	A	A_52_P235347	A_52_P235347	Fgf21	5.78813	A	14.9919	2.59011	NM_020013
10516																													5.78686	A	A_30_P01027940	A_30_P01027940		5.78686	A	66.2497	11.4483
23894											O																		5.78105	A	A_52_P165705	A_52_P165705	Cd1d2	5.78105	A	16.1409	2.79204	NM_007640
46758																													5.77762	A	A_55_P2133617	A_55_P2133617	1700016A09Rik	5.77762	A	16.1879	2.80182	AK006008
49375																													5.77737	A	A_55_P2166809	A_55_P2166809		5.77737	A	59.4207	10.2851
9951																													5.77613	A	A_30_P01027375	A_30_P01027375		5.77613	A	34.6255	5.99459
36768																													5.77341	A	A_55_P2025984	A_55_P2025984	Anks1b	5.77341	A	15.785	2.73409	AK034224
44453																													5.76913	A	A_55_P2106096	A_55_P2106096	Fam171a1	5.76913	A	51.4021	8.90985	NM_001081161
6695																													5.74312	A	A_30_P01024119	A_30_P01024119		5.74312	A	20.6412	3.59407
48368																													5.68265	A	A_55_P2153740	A_55_P2153740		5.68265	A	28.2809	4.9767	AK085535
9445																													5.68237	A	A_30_P01026869	A_30_P01026869		5.68237	A	32.9883	5.80536
25963																													5.67519	A	A_52_P424784	A_52_P424784	Clstn2	5.67519	A	48.0147	8.46045	NM_022319
21806																													5.67482	A	A_51_P434190	A_51_P434190	Olfr1504	5.67482	A	16.9755	2.99138	NM_146634
40001																													5.66813	A	A_55_P2057972	A_55_P2057972	Vezt	5.66813	A	21.7856	3.84353	DQ025533
17279			O	O	O	O							O		O														5.65596	A	A_51_P160581	A_51_P160581	Brsk2	5.65596	A	14.6472	2.5897	NM_029426
32280						O																							5.63587	A	A_55_P1984745	A_55_P1984745	Pappa2	5.63587	A	23.4917	4.16825	NM_001085376
30427																													5.6341	A	A_55_P1968438	A_55_P1968438	Arxes1	5.6341	A	15.8374	2.811	NM_029541
29052																													5.61176	A	A_55_P1957154	A_55_P1957154	Mageb16	5.61176	A	20.6607	3.68168	NM_028025
26573																													5.60194	A	A_52_P500979	A_52_P500979	Pcsk1	5.60194	A	25.1371	4.48722	NM_013628
14748																													5.59152	A	A_30_P01032172	A_30_P01032172		5.59152	A	40.4288	7.23037
2672																													5.56721	A	A_30_P01020096	A_30_P01020096		5.56721	A	34.7004	6.23299
25596																													5.55676	A	A_52_P37681	A_52_P37681	Fkbp9	5.55676	A	14.8756	2.67702	NM_012056
4418																													5.55212	A	A_30_P01021842	A_30_P01021842		5.55212	A	24.0959	4.33996
12703																													5.54604	A	A_30_P01030127	A_30_P01030127		5.54604	A	18.9875	3.42361
17651																													5.54586	A	A_51_P184108	A_51_P184108	4921530D09Rik	5.54586	A	44.0156	7.93666	NM_029859
43944																													5.54138	A	A_55_P2100088	A_55_P2100088	E130309D14Rik	5.54138	A	14.8343	2.677	NM_001013784
19017																													5.51735	A	A_51_P266077	A_51_P266077	1700012A16Rik	5.51735	A	52.5226	9.51954	NM_001033162
24982																													5.51324	A	A_52_P300445	A_52_P300445	Atp4a	5.51324	A	28.3707	5.14593	NM_018731
24280																													5.50816	A	A_52_P215170	A_52_P215170	Acot4	5.50816	A	17.5546	3.18702	NM_134247
54389																													5.4993	A	A_66_P114307	A_66_P114307		5.4993	A	22.1205	4.02242	AK039538
23870																													5.49873	A	A_52_P163021	A_52_P163021	Slc17a8	5.49873	A	20.7921	3.78126	NM_182959
38957		O				O		O		O																			5.49234	A	A_55_P2047188	A_55_P2047188	Fgf1	5.49234	A	62.5315	11.3852	NM_010197
17100											O																		5.48136	A	A_51_P150710	A_51_P150710	Igj	5.48136	A	36.0265	6.57254	NM_152839
33722																													5.47409	A	A_55_P1997911	A_55_P1997911		5.47409	A	53.0125	9.68426
5646																													5.45974	A	A_30_P01023070	A_30_P01023070		5.45974	A	20.0265	3.66804
41658																													5.44659	A	A_55_P2074957	A_55_P2074957	Tdpoz3	5.44659	A	14.6296	2.686	NM_207271
47580																													5.44423	A	A_55_P2143708	A_55_P2143708		5.44423	A	36.1146	6.63356
15557																													5.44408	A	A_30_P01032981	A_30_P01032981		5.44408	A	16.7574	3.0781
25752																													5.43775	A	A_52_P399095	A_52_P399095	9030224M15Rik	5.43775	A	13.8542	2.54777	NM_177793
54469																													5.43293	A	A_66_P115580	A_66_P115580	1700038P13Rik	5.43293	A	22.8324	4.2026	AK076360
24251																													5.43108	A	A_52_P211737	A_52_P211737	Myo1d	5.43108	A	42.4387	7.81405	NM_177390
34145			O		O	O	O																						5.42512	A	A_55_P2001494	A_55_P2001494	Kitl	5.42512	A	14.0572	2.59113	NM_013598
51332																													5.42283	A	A_55_P2228097	A_55_P2228097	Gabrg3	5.42283	A	13.9166	2.5663	AK018131
38191																													5.41413	A	A_55_P2039816	A_55_P2039816	Olfr678	5.41413	A	16.286	3.00806	NM_146758
47556																													5.41211	A	A_55_P2143441	A_55_P2143441		5.41211	A	17.2895	3.1946
39015																													5.40698	A	A_55_P2047809	A_55_P2047809	Snhg11	5.40698	A	16.7285	3.09388	NM_175692
26512																													5.39776	A	A_52_P49457	A_52_P49457	Fbxl16	5.39776	A	44.2468	8.19725	NM_001164225
20808						O																							5.3966	A	A_51_P375862	A_51_P375862	Srpk3	5.3966	A	13.5881	2.5179	NM_019684
26253						O							O																5.39531	A	A_52_P464831	A_52_P464831	Dlx1	5.39531	A	13.7212	2.54317	NM_010053
14099																													5.39145	A	A_30_P01031523	A_30_P01031523		5.39145	A	35.2032	6.52944
16390																													5.3912	A	A_51_P108266	A_51_P108266	Actn2	5.3912	A	33.8112	6.27155	NM_033268
52104																													5.39056	A	A_55_P2299637	A_55_P2299637	LOC171588	5.39056	A	21.8873	4.06031	NR_038065
18801																													5.38975	A	A_51_P252565	A_51_P252565	Alox15	5.38975	A	23.6972	4.39672	NM_009660
36194																													5.38697	A	A_55_P2020428	A_55_P2020428	Slc22a26	5.38697	A	27.6373	5.13041	NM_146232
52208																													5.3694	A	A_55_P2311591	A_55_P2311591	AU015723	5.3694	A	15.8381	2.94969	BG070359
30121																													5.35769	A	A_55_P1965812	A_55_P1965812		5.35769	A	13.5697	2.53275
43051																													5.35657	A	A_55_P2090254	A_55_P2090254	Sntg2	5.35657	A	13.1308	2.45133	NM_172951
47825	O																												5.35248	A	A_55_P2146728	A_55_P2146728	Zfp354a	5.35248	A	13.5615	2.53369	NM_009329
32754						O							O																5.35215	A	A_55_P1988872	A_55_P1988872	Bcl11a	5.35215	A	21.7809	4.06955	NM_001242934
24267																													5.34453	A	A_52_P214347	A_52_P214347	Cst11	5.34453	A	38.0584	7.121	NM_030059
39103																													5.31494	A	A_55_P2048599	A_55_P2048599	Gm12776	5.31494	A	16.0146	3.01313	NM_001099330
15405																													5.31207	A	A_30_P01032829	A_30_P01032829		5.31207	A	16.5131	3.1086
34959																													5.30668	A	A_55_P2008634	A_55_P2008634	Pcdhb10	5.30668	A	47.4665	8.94468	NM_053135
53978											O																		5.30518	A	A_66_P106148	A_66_P106148	Raet1c	5.30518	A	16.467	3.10395	NM_009018
40797																													5.30455	A	A_55_P2066173	A_55_P2066173		5.30455	A	16.2245	3.0586	S77453
42437																													5.30385	A	A_55_P2083406	A_55_P2083406	Myh3	5.30385	A	13.8346	2.60842	NM_001099635
28418																													5.30132	A	A_52_P97221	A_52_P97221	Bicd1	5.30132	A	15.9391	3.00663	NM_009753
9064																													5.29199	A	A_30_P01026488	A_30_P01026488		5.29199	A	23.5756	4.45496
40016																													5.28481	A	A_55_P2058137	A_55_P2058137	Pde4dip	5.28481	A	31.2257	5.90858	NM_001039376
8802																													5.28181	A	A_30_P01026226	A_30_P01026226		5.28181	A	14.0991	2.66938
33812																													5.27566	A	A_55_P1998702	A_55_P1998702		5.27566	A	17.0261	3.2273
42418																													5.27369	A	A_55_P2083197	A_55_P2083197	Maml2	5.27369	A	47.8101	9.06577	NM_001013813
3983																													5.26649	A	A_30_P01021407	A_30_P01021407		5.26649	A	66.3316	12.595
39967																													5.26615	A	A_55_P2057686	A_55_P2057686	Cdc42ep5	5.26615	A	13.4011	2.54477	NM_021454
51105																													5.25356	A	A_55_P2205908	A_55_P2205908	AI835735	5.25356	A	36.5654	6.96013	CO044622
35032		O				O	O	O																					5.23916	A	A_55_P2009225	A_55_P2009225	Cd34	5.23916	A	45.6223	8.70793	NM_133654
41637																													5.23709	A	A_55_P2074762	A_55_P2074762	Lect2	5.23709	A	15.7436	3.00617	NM_010702
30171						O	O																						5.23302	A	A_55_P1966239	A_55_P1966239	Podxl	5.23302	A	38.2287	7.30529
55323						O							O																5.22816	A	A_66_P133244	A_66_P133244	Vcl	5.22816	A	37.3884	7.15135	NM_009502
39925																													5.22726	A	A_55_P2057168	A_55_P2057168		5.22726	A	14.5932	2.79175
9786																													5.22427	A	A_30_P01027210	A_30_P01027210		5.22427	A	49.2806	9.43301
2343																													5.22412	A	A_30_P01019767	A_30_P01019767		5.22412	A	19.8516	3.79999
3991																													5.22309	A	A_30_P01021415	A_30_P01021415		5.22309	A	16.4144	3.14265
15719																													5.22014	A	A_30_P01033143	A_30_P01033143		5.22014	A	15.1803	2.90803
52503																													5.21691	A	A_55_P2341120	A_55_P2341120	A230004M16Rik	5.21691	A	15.3575	2.9438	AK038406
25428																													5.21532	A	A_52_P356093	A_52_P356093	B3galt2	5.21532	A	53.8888	10.3328	NM_020025
3771																													5.20125	A	A_30_P01021195	A_30_P01021195		5.20125	A	15.6181	3.00277
54892						O	O						O																5.19867	A	A_66_P124659	A_66_P124659	Mark1	5.19867	A	16.1442	3.10545	NM_145515
16293																													5.19408	A	A_51_P102438	A_51_P102438	Ugt2b36	5.19408	A	13.2193	2.54507	NM_001029867
38998																													5.18691	A	A_55_P2047638	A_55_P2047638	Cubn	5.18691	A	14.9423	2.88078	NM_001081084
18510																													5.18601	A	A_51_P234881	A_51_P234881	Elovl4	5.18601	A	13.6367	2.62952	NM_148941
12775																													5.18571	A	A_30_P01030199	A_30_P01030199		5.18571	A	33.7185	6.5022
15902																													5.17771	A	A_30_P01033326	A_30_P01033326		5.17771	A	17.8044	3.43866
890																													5.1728	A	A_30_P01018314	A_30_P01018314		5.1728	A	13.4371	2.59764
981																													5.17264	A	A_30_P01018405	A_30_P01018405		5.17264	A	12.8166	2.47777
53544																													5.17043	A	A_65_P10195	A_65_P10195	Myl7	5.17043	A	16.0896	3.11184	NM_022879
42250																													5.16705	A	A_55_P2081383	A_55_P2081383	Gm13043	5.16705	A	17.4989	3.38663	NM_001039595
25897						O				O			O																5.16319	A	A_52_P415155	A_52_P415155	Wnt6	5.16319	A	13.0813	2.53357	NM_009526
12551																													5.15923	A	A_30_P01029975	A_30_P01029975		5.15923	A	39.9993	7.75296
27718																													5.14822	A	A_52_P640296	A_52_P640296	Fmnl2	5.14822	A	46.3661	9.00625	NM_172409
1216																													5.14723	A	A_30_P01018640	A_30_P01018640		5.14723	A	16.1315	3.13402
3270																													5.14184	A	A_30_P01020694	A_30_P01020694		5.14184	A	15.5127	3.01696
1285																													5.13611	A	A_30_P01018709	A_30_P01018709		5.13611	A	13.8769	2.70183
40047																													5.13534	A	A_55_P2058463	A_55_P2058463		5.13534	A	24.2458	4.72136
52454																													5.12833	A	A_55_P2336173	A_55_P2336173	Mirg	5.12833	A	14.5499	2.83716	AK077315
24721																													5.11791	A	A_52_P265578	A_52_P265578	Vmo1	5.11791	A	34.6532	6.77097	NM_001013607
23907																													5.11659	A	A_52_P16752	A_52_P16752	Aox3	5.11659	A	24.0876	4.70775	NM_023617
2969																													5.09795	A	A_30_P01020393	A_30_P01020393		5.09795	A	13.8615	2.71903
42917										O																			5.09691	A	A_55_P2088615	A_55_P2088615	Fbln5	5.09691	A	19.3662	3.79959	NM_011812
5413																													5.08539	A	A_30_P01022837	A_30_P01022837		5.08539	A	26.5407	5.219
11749																													5.08361	A	A_30_P01029173	A_30_P01029173		5.08361	A	31.0193	6.10182
8349																													5.07491	A	A_30_P01025773	A_30_P01025773		5.07491	A	30.2382	5.95837
50353																													5.07393	A	A_55_P2180046	A_55_P2180046		5.07393	A	44.2876	8.72846
52515																													5.06592	A	A_55_P2342405	A_55_P2342405	1700125G22Rik	5.06592	A	79.65	15.7227	BY707381
10571																													5.06178	A	A_30_P01027995	A_30_P01027995		5.06178	A	14.0348	2.7727
16714																													5.06074	A	A_51_P127149	A_51_P127149		5.06074	A	12.4467	2.45947	XR_035313
41720						O																							5.0598	A	A_55_P2075485	A_55_P2075485	Ibsp	5.0598	A	23.2959	4.60411	NM_008318
13482																													5.05532	A	A_30_P01030906	A_30_P01030906		5.05532	A	17.7015	3.50157
3967																													5.05429	A	A_30_P01021391	A_30_P01021391		5.05429	A	13.9503	2.7601
19400																													5.05047	A	A_51_P289279	A_51_P289279	Olfr1353	5.05047	A	14.4871	2.86847	NM_147042
51457																													5.05029	A	A_55_P2238965	A_55_P2238965	Cwh43	5.05029	A	14.2353	2.81871	NM_181323
20061																													5.03048	A	A_51_P330452	A_51_P330452	Olfr1414	5.03048	A	29.9541	5.95453	NM_147039
10918																													5.02151	A	A_30_P01028342	A_30_P01028342		5.02151	A	14.3544	2.85858
22651																													5.01659	A	A_51_P485405	A_51_P485405	Gtsf1	5.01659	A	12.109	2.41378	NM_028797
12247																													5.01277	A	A_30_P01029671	A_30_P01029671		5.01277	A	27.5152	5.48902
28463			O	O	O			O																					5.00905	A	A_55_P1952206	A_55_P1952206	Nkx3-1	5.00905	A	14.557	2.90613	NM_010921
36997																													5.00152	A	A_55_P2028179	A_55_P2028179	Gnrhr	5.00152	A	23.5951	4.71758	L28757
28890																													4.99563	A	A_55_P1955602	A_55_P1955602		4.99563	A	20.8654	4.17673
36417																													4.97287	A	A_55_P2022604	A_55_P2022604	1200009I06Rik	4.97287	A	18.076	3.63493	NM_028807
29358																													4.96162	A	A_55_P1959410	A_55_P1959410	Ccdc67	4.96162	A	15.9752	3.21975	NM_181816
42236										O																			4.90571	A	A_55_P2081253	A_55_P2081253	Spock3	4.90571	A	12.2263	2.49225	NM_023689
1569																													4.90308	A	A_30_P01018993	A_30_P01018993		4.90308	A	13.1852	2.68917
48255																													4.902	A	A_55_P2152069	A_55_P2152069	Ctps2	4.902	A	12.8861	2.62874	AK161564
18693																													4.89379	A	A_51_P245789	A_51_P245789	Pcolce2	4.89379	A	36.5427	7.46716	NM_029620
16408																													4.8833	M	A_51_P109144	A_51_P109144	Grtp1	4.8833	M	73.9667	15.1469	NM_025768
51058																													4.87252	A	A_55_P2201395	A_55_P2201395	2410017I17Rik	4.87252	A	21.2415	4.35945	AK082845
2791																													4.87065	A	A_30_P01020215	A_30_P01020215		4.87065	A	28.4177	5.83449
4663																													4.8655	A	A_30_P01022087	A_30_P01022087		4.8655	A	12.7374	2.6179
11912																													4.86287	A	A_30_P01029336	A_30_P01029336		4.86287	A	13.5708	2.79071
47620																													4.84994	A	A_55_P2144165	A_55_P2144165	Olfr918	4.84994	A	12.7601	2.63098	NM_146375
27374																													4.84053	A	A_52_P596419	A_52_P596419	5031414D18Rik	4.84053	A	14.545	3.00484	NM_198642
50580		O				O	O				O																		4.8397	A	A_55_P2183147	A_55_P2183147	Tdgf1	4.8397	A	30.8665	6.37778	NM_011562
13169																													4.8377	A	A_30_P01030593	A_30_P01030593		4.8377	A	57.6585	11.9186
14569																													4.83705	A	A_30_P01031993	A_30_P01031993		4.83705	A	11.7603	2.4313
23654																													4.82676	A	A_52_P137378	A_52_P137378	Prkaa2	4.82676	A	44.2702	9.17182	NM_178143
7768																													4.81041	A	A_30_P01025192	A_30_P01025192		4.81041	A	14.5285	3.02023
32218																													4.80604	A	A_55_P1984178	A_55_P1984178	Pde4dip	4.80604	A	46.7089	9.7188	NM_001039376
151																													4.80552	A	A_30_P01017575	A_30_P01017575		4.80552	A	11.6086	2.41568
32533						O	O	O					O																4.80177	A	A_55_P1986907	A_55_P1986907	Pou3f2	4.80177	A	16.1108	3.35517	NM_008899
26568																													4.80145	A	A_52_P500112	A_52_P500112	Ces5a	4.80145	A	15.9255	3.3168	NM_001003951
42366																													4.79334	A	A_55_P2082653	A_55_P2082653	Zfp711	4.79334	A	11.5645	2.41261	NM_177747
44846																													4.79289	A	A_55_P2110513	A_55_P2110513	Lmo7	4.79289	A	59.9355	12.5051	NM_201529
14942																													4.78928	A	A_30_P01032366	A_30_P01032366		4.78928	A	28.1284	5.8732
21550																													4.78418	A	A_51_P419017	A_51_P419017	Pde10a	4.78418	A	15.0868	3.15346	NM_011866
13109																													4.78111	A	A_30_P01030533	A_30_P01030533		4.78111	A	35.0172	7.32407
45674																													4.77781	A	A_55_P2120389	A_55_P2120389		4.77781	A	13.0001	2.72094
31196																													4.77081	A	A_55_P1974923	A_55_P1974923	Olfr568	4.77081	A	14.845	3.11163	NM_147091
23830																													4.76951	A	A_52_P158431	A_52_P158431	Tshz2	4.76951	A	40.2427	8.43749	NM_080455
6545																													4.75588	A	A_30_P01023969	A_30_P01023969		4.75588	A	41.9973	8.8306
49177																													4.74532	A	A_55_P2164070	A_55_P2164070	Grip1	4.74532	A	36.4742	7.68636	NM_028736
13479																													4.74402	A	A_30_P01030903	A_30_P01030903		4.74402	A	14.334	3.02149
21655																													4.74239	A	A_51_P425401	A_51_P425401	Kif27	4.74239	A	14.2143	2.99729	NM_175214
51218																													4.73864	A	A_55_P2215142	A_55_P2215142	4930515I15	4.73864	A	24.9529	5.26583	AK076861
35892		O	O	O	O		O			O	O	O																	4.73753	A	A_55_P2017636	A_55_P2017636	Thbs1	4.73753	A	30.7417	6.48896	NM_011580
41968																													4.73581	A	A_55_P2078153	A_55_P2078153		4.73581	A	12.7341	2.6889
47293																													4.72849	A	A_55_P2140348	A_55_P2140348	Igh-VJ558	4.72849	A	14.6318	3.09438	BC103785
5848																													4.72824	A	A_30_P01023272	A_30_P01023272		4.72824	A	13.2419	2.80059
36252																													4.72485	A	A_55_P2021059	A_55_P2021059		4.72485	A	26.2483	5.55537
55161																													4.71619	A	A_66_P130067	A_66_P130067	1700054K19Rik	4.71619	A	11.9132	2.52602	NR_027865
15881																													4.71594	A	A_30_P01033305	A_30_P01033305		4.71594	A	12.7954	2.71323
35635																													4.7119	A	A_55_P2015182	A_55_P2015182	Glt1d1	4.7119	A	13.9535	2.96134	AK050379
9154																													4.70444	A	A_30_P01026578	A_30_P01026578		4.70444	A	11.3909	2.42131
51286			O		O	O				O																			4.70402	A	A_55_P2221551	A_55_P2221551	Muc2	4.70402	A	55.9122	11.886	XR_140865
52979			O		O	O	O						O																4.69396	A	A_55_P2390624	A_55_P2390624	Six1	4.69396	A	12.7405	2.71422	AK142897
21902																													4.6901	A	A_51_P440030	A_51_P440030	Olfr1195	4.6901	A	12.1709	2.59501	NM_146753
12675																													4.68937	A	A_30_P01030099	A_30_P01030099		4.68937	A	16.3107	3.47822
13220																													4.68923	A	A_30_P01030644	A_30_P01030644		4.68923	A	38.7874	8.27158
4007																													4.68694	A	A_30_P01021431	A_30_P01021431		4.68694	A	11.4375	2.4403
22453																													4.68635	A	A_51_P474551	A_51_P474551	Cyp19a1	4.68635	A	49.8979	10.6475	NM_007810
51234																													4.68331	A	A_55_P2216988	A_55_P2216988	A830021M18Rik	4.68331	A	18.0544	3.85504	CA496883
8400																													4.67935	A	A_30_P01025824	A_30_P01025824		4.67935	A	20.4262	4.36518
52268																													4.67329	A	A_55_P2318016	A_55_P2318016	BB236558	4.67329	A	16.6206	3.55651	DT902267
21082						O					O																		4.66899	A	A_51_P391454	A_51_P391454	Il7	4.66899	A	12.8774	2.75807	NM_008371
31638							O																						4.6675	A	A_55_P1978927	A_55_P1978927	Srgap1	4.6675	A	18.8202	4.03219	NM_001081037
24960																													4.66209	A	A_52_P297527	A_52_P297527	BC048562	4.66209	A	14.0644	3.01676	NM_001004192
13478																													4.65532	A	A_30_P01030902	A_30_P01030902		4.65532	A	11.7125	2.51594
21331																													4.64883	A	A_51_P406188	A_51_P406188	Asb10	4.64883	A	20.6938	4.45139	NM_080444
14235																													4.64058	A	A_30_P01031659	A_30_P01031659		4.64058	A	12.4725	2.68769
20139						O							O																4.63703	A	A_51_P335758	A_51_P335758	Chn1	4.63703	A	11.8935	2.56489	NM_029716
44659																													4.62981	A	A_55_P2108434	A_55_P2108434	Olfr205	4.62981	A	11.2265	2.42482	NM_001011736
16427						O							O																4.62745	A	A_51_P110081	A_51_P110081	Dmrta2	4.62745	A	23.5337	5.08568	NM_172296
53242																													4.62205	A	A_55_P2416494	A_55_P2416494	8430426J06Rik	4.62205	A	59.5709	12.8884	XR_105749
43320						O																							4.62166	A	A_55_P2093211	A_55_P2093211	Rnf151	4.62166	A	58.141	12.5801	NM_026205
36583																													4.61176	A	A_55_P2024295	A_55_P2024295	Gm9973	4.61176	A	13.2128	2.86502	AK085452
33703																													4.60733	A	A_55_P1997696	A_55_P1997696	Plbd1	4.60733	A	60.419	13.1137	NM_025806
14029																													4.60645	A	A_30_P01031453	A_30_P01031453		4.60645	A	19.3906	4.20943
13860																													4.60181	A	A_30_P01031284	A_30_P01031284		4.60181	A	24.4045	5.30324
35784																													4.59518	A	A_55_P2016645	A_55_P2016645		4.59518	A	13.2592	2.88545
14173																													4.58451	A	A_30_P01031597	A_30_P01031597		4.58451	A	13.3681	2.91591
18340																													4.58106	A	A_51_P225493	A_51_P225493	1700016C15Rik	4.58106	A	13.215	2.88471	NM_027077
53388																													4.57969	A	A_55_P2441059	A_55_P2441059	Pcdhga1	4.57969	A	12.0044	2.62123	NM_033584
46875																													4.5718	A	A_55_P2135090	A_55_P2135090	Vmn2r19	4.5718	A	20.6939	4.52642	NM_001104632
4522																													4.56067	A	A_30_P01021946	A_30_P01021946		4.56067	A	33.3984	7.32313
23506																													4.54905	A	A_52_P1180506	A_52_P1180506	Gm2137	4.54905	A	14.217	3.12528	AK082723
45256																													4.54724	A	A_55_P2115198	A_55_P2115198	Gm7040	4.54724	A	36.9675	8.12964	XM_904245
24104			O	O	O	O						O	O		O														4.54649	A	A_52_P193555	A_52_P193555	Trp73	4.54649	A	32.4033	7.12711	NM_011642
515																													4.54502	A	A_30_P01017939	A_30_P01017939		4.54502	A	11.5463	2.54042
6614																													4.54145	A	A_30_P01024038	A_30_P01024038		4.54145	A	11.4357	2.51808
20704																													4.53965	A	A_51_P369762	A_51_P369762	Nmrk2	4.53965	A	13.4708	2.96736	NM_027120
46071																													4.53619	A	A_55_P2125223	A_55_P2125223		4.53619	A	38.1431	8.40862
54909																													4.52323	A	A_66_P124858	A_66_P124858	Diras2	4.52323	A	14.6649	3.24213	NM_001024474
29990																													4.5206	A	A_55_P1964594	A_55_P1964594		4.5206	A	35.5906	7.87298
25199																													4.51714	A	A_52_P327381	A_52_P327381	Fndc4	4.51714	A	35.0321	7.75537	NM_022424
17644																													4.51436	A	A_51_P183894	A_51_P183894	Fbxo15	4.51436	A	42.1683	9.34092	NM_015798
16778																													4.51408	A	A_51_P131216	A_51_P131216	Usp54	4.51408	A	13.0956	2.90105	NM_030180
28565																													4.51173	A	A_55_P1953058	A_55_P1953058	Olfr1513	4.51173	A	12.0761	2.6766	NM_001012269
16862																													4.51049	A	A_51_P136803	A_51_P136803	Kif9	4.51049	A	51.0844	11.3257	NM_010628
27959																													4.49877	A	A_52_P670735	A_52_P670735	1700030J22Rik	4.49877	A	14.8727	3.30595	NM_027103
37555						O																							4.48835	A	A_55_P2033490	A_55_P2033490	Ece2	4.48835	A	12.9273	2.88019	AK031951
20638																													4.4779	A	A_51_P365604	A_51_P365604	9030612E09Rik	4.4779	A	27.2428	6.08383	NM_172419
23728																													4.47673	A	A_52_P146403	A_52_P146403	Arhgef38	4.47673	A	13.1623	2.94016	NM_029953
49659																													4.45996	A	A_55_P2170409	A_55_P2170409	Dock3	4.45996	A	14.0231	3.14422
49117		O																											4.45708	A	A_55_P2163183	A_55_P2163183	Prok1	4.45708	A	12.6178	2.83097	NM_001044382
54215																													4.45627	A	A_66_P110741	A_66_P110741		4.45627	A	12.0302	2.6996
37930															O														4.45238	A	A_55_P2037386	A_55_P2037386	Rph3al	4.45238	A	44.0557	9.89486	NM_029548
31644																													4.444	A	A_55_P1978977	A_55_P1978977	Taar9	4.444	A	11.6766	2.62749	NM_001010831
35001																													4.43783	A	A_55_P2008987	A_55_P2008987	Ch25h	4.43783	A	50.2583	11.325	NM_009890
11595																													4.43384	A	A_30_P01029019	A_30_P01029019		4.43384	A	10.7214	2.41808
32062																													4.43135	A	A_55_P1982559	A_55_P1982559	1700007K13Rik	4.43135	A	19.526	4.40633	NM_027040
49184																													4.43052	A	A_55_P2164144	A_55_P2164144	Gm8556	4.43052	A	15.8624	3.58026	XM_003084742
11697																													4.42808	A	A_30_P01029121	A_30_P01029121		4.42808	A	13.103	2.95907
51417																													4.4257	A	A_55_P2235931	A_55_P2235931	D930026N18Rik	4.4257	A	26.2857	5.93935	AK142841
8048																													4.42407	A	A_30_P01025472	A_30_P01025472		4.42407	A	13.6937	3.09527
47360																													4.42169	A	A_55_P2141147	A_55_P2141147	4930577H14Rik	4.42169	A	15.8346	3.58112	AK019813
35621																													4.41785	A	A_55_P2015088	A_55_P2015088		4.41785	A	31.392	7.1057
51611																													4.41476	A	A_55_P2251974	A_55_P2251974	A930038B10Rik	4.41476	A	35.9979	8.15399	AK044736
16288							O																						4.41175	A	A_51_P102257	A_51_P102257	Tns1	4.41175	A	20.9788	4.75522	AK053112
26654																													4.40808	A	A_52_P510202	A_52_P510202	9930014A18Rik	4.40808	A	39.6067	8.98502	NR_030696
31780						O							O																4.40663	A	A_55_P1980139	A_55_P1980139	Prdm12	4.40663	A	11.8204	2.68241	NM_001123362
32187																													4.40653	A	A_55_P1983921	A_55_P1983921	Crybb3	4.40653	A	51.6925	11.7309	NM_021352
40842																													4.40593	A	A_55_P2066568	A_55_P2066568	E130201H02Rik	4.40593	A	36.4274	8.2678	NR_024324
19086																													4.39186	A	A_51_P270005	A_51_P270005	Lrguk	4.39186	A	36.9226	8.40705	NM_028886
29883																													4.39153	A	A_55_P1963727	A_55_P1963727	Lcn5	4.39153	A	12.1779	2.77304	NM_007947
25307																													4.38727	A	A_52_P342131	A_52_P342131	Zfp532	4.38727	A	11.697	2.66612	NM_207255
38292																													4.38564	A	A_55_P2040838	A_55_P2040838	Gm14548	4.38564	A	11.6142	2.64824	NM_001166672
24767																													4.3854	A	A_52_P27122	A_52_P27122	Eif2c4	4.3854	A	51.0774	11.6471	NM_153177
38904																													4.36384	A	A_55_P2046648	A_55_P2046648		4.36384	A	20.2541	4.64134
46372																													4.36294	A	A_55_P2129182	A_55_P2129182	4930580E04Rik	4.36294	A	14.1464	3.2424	AK016337
52395																													4.36245	A	A_55_P2330560	A_55_P2330560	1700120E14Rik	4.36245	A	11.0031	2.52224	NR_045368
14844																													4.35385	A	A_30_P01032268	A_30_P01032268		4.35385	A	10.6197	2.43914
3499																													4.34864	A	A_30_P01020923	A_30_P01020923		4.34864	A	12.5769	2.89215
14212																													4.34475	A	A_30_P01031636	A_30_P01031636		4.34475	A	24.2087	5.57194
4374																													4.34217	A	A_30_P01021798	A_30_P01021798		4.34217	A	13.7185	3.15936
13293																													4.34066	A	A_30_P01030717	A_30_P01030717		4.34066	A	10.8967	2.51037
50320						O	O						O																4.3383	A	A_55_P2179587	A_55_P2179587	Celsr3	4.3383	A	34.2773	7.90111	NM_080437
4099																													4.3375	A	A_30_P01021523	A_30_P01021523		4.3375	A	10.5245	2.4264
46481																													4.33033	A	A_55_P2130408	A_55_P2130408		4.33033	A	10.999	2.54	AK158038
11094																													4.32715	A	A_30_P01028518	A_30_P01028518		4.32715	A	54.2582	12.539
3398																													4.3271	A	A_30_P01020822	A_30_P01020822		4.3271	A	23.9996	5.54635
19325																													4.32523	A	A_51_P284946	A_51_P284946	Rnd3	4.32523	A	19.6665	4.54692	NM_028810
3667																													4.3229	A	A_30_P01021091	A_30_P01021091		4.3229	A	43.4233	10.045
38262						O	O						O																4.3196	A	A_55_P2040549	A_55_P2040549	Phox2b	4.3196	A	11.9237	2.76036	NM_008888
26019						O								O															4.31751	A	A_52_P431269	A_52_P431269	Rbm11	4.31751	A	13.926	3.22546	NM_198302
30714																													4.31588	A	A_55_P1970831	A_55_P1970831	Nubpl	4.31588	A	30.0685	6.96695	AK083643
7967																													4.30415	A	A_30_P01025391	A_30_P01025391		4.30415	A	30.5033	7.08694
33815																													4.28536	A	A_55_P1998737	A_55_P1998737	9130015A21Rik	4.28536	A	47.4375	11.0697	NR_045050
27127																													4.28386	A	A_52_P567200	A_52_P567200	Ppef1	4.28386	A	13.183	3.07737	NM_011147
3726																													4.28329	A	A_30_P01021150	A_30_P01021150		4.28329	A	56.8395	13.27
25509																													4.28288	A	A_52_P367147	A_52_P367147	A930013B10Rik	4.28288	A	37.7825	8.82176	XR_035174
55655																													4.28218	A	A_66_P140508	A_66_P140508	Krtap31-2	4.28218	A	10.4661	2.44412	NM_001025244
6449																													4.2817	A	A_30_P01023873	A_30_P01023873		4.2817	A	49.0109	11.4466
23483																													4.27518	A	A_52_P1164643	A_52_P1164643		4.27518	A	12.2845	2.87345	AK084195
4852																													4.27354	A	A_30_P01022276	A_30_P01022276		4.27354	A	10.9457	2.56126
42267																													4.26651	A	A_55_P2081540	A_55_P2081540		4.26651	A	55.0602	12.9052
45320																													4.26318	A	A_55_P2115980	A_55_P2115980	Xlr5c	4.26318	A	11.5434	2.70769	NM_031493
20606																													4.252	A	A_51_P363642	A_51_P363642	1700088E04Rik	4.252	A	14.2695	3.35595	NM_138581
45318																													4.24838	A	A_55_P2115960	A_55_P2115960	Olfr479	4.24838	A	11.5508	2.71887	NM_001011742
32622						O							O																4.24236	A	A_55_P1987694	A_55_P1987694	Ptprd	4.24236	A	12.1965	2.87492	NM_011211
51011																													4.24018	A	A_55_P2197777	A_55_P2197777	3110001N23Rik	4.24018	A	15.206	3.58616	AK013968
22418		O				O	O						O																4.23744	A	A_51_P472608	A_51_P472608	Vangl2	4.23744	A	12.5108	2.95244	AK082938
37311		O				O	O						O																4.21729	A	A_55_P2031167	A_55_P2031167	Efna1	4.21729	A	19.1253	4.53498	NM_010107
52103																													4.21575	A	A_55_P2299524	A_55_P2299524	Scube1	4.21575	A	13.3871	3.17549	NM_022723
9892																													4.21144	A	A_30_P01027316	A_30_P01027316		4.21144	A	11.3095	2.68542
11081																													4.21027	A	A_30_P01028505	A_30_P01028505		4.21027	A	12.5946	2.99141
33646																													4.20812	A	A_55_P1997190	A_55_P1997190	Gm10743	4.20812	A	37.8916	9.00438	XR_141005
12573																													4.20811	A	A_30_P01029997	A_30_P01029997		4.20811	A	25.1168	5.96867
40022																													4.19826	A	A_55_P2058189	A_55_P2058189	Slc35e3	4.19826	A	26.3622	6.2793	NM_029875
23988																													4.19202	A	A_52_P179309	A_52_P179309	Gria3	4.19202	A	11.4086	2.72151	NM_016886
47523																													4.19191	A	A_55_P2143131	A_55_P2143131	Rwdd3	4.19191	A	10.0726	2.40287	NM_025637
40173																													4.18728	A	A_55_P2059765	A_55_P2059765	Foxf1a	4.18728	A	22.1024	5.27847	AK087349
39114		O				O		O					O																4.1706	A	A_55_P2048705	A_55_P2048705	Fgf2	4.1706	A	32.3336	7.75275	AY027558
6006																													4.16577	A	A_30_P01023430	A_30_P01023430		4.16577	A	11.4992	2.76041
15174																													4.16438	A	A_30_P01032598	A_30_P01032598		4.16438	A	11.8779	2.85226
35284																													4.15624	A	A_55_P2011722	A_55_P2011722	Neurl1b	4.15624	A	22.4382	5.39868	NM_001081656
15577																													4.15369	A	A_30_P01033001	A_30_P01033001		4.15369	A	27.7708	6.68582
20977																													4.15302	A	A_51_P385803	A_51_P385803	Glipr1l1	4.15302	A	29.6446	7.13808	NM_027018
41670																													4.15016	A	A_55_P2075067	A_55_P2075067	Speer4b	4.15016	A	10.6395	2.56364	NM_028561
14040																													4.14848	A	A_30_P01031464	A_30_P01031464		4.14848	A	10.7945	2.60204
26661			O		O						O																		4.14751	A	A_52_P51078	A_52_P51078	Ctsh	4.14751	A	51.6395	12.4507	NM_007801
23294																													4.14292	A	A_51_P521155	A_51_P521155	Fbxw27	4.14292	A	28.074	6.77638	XM_003084806
43537																													4.14027	A	A_55_P2095603	A_55_P2095603	Ccdc65	4.14027	A	11.0456	2.66785	NM_153518
50156																													4.13493	A	A_55_P2177295	A_55_P2177295	Ptch2	4.13493	A	57.5035	13.9068	NM_008958
36421																													4.13286	A	A_55_P2022629	A_55_P2022629	Oxct2b	4.13286	A	12.9018	3.12175	NM_181859
35510																													4.13158	A	A_55_P2013913	A_55_P2013913	Cntn3	4.13158	A	51.5789	12.4841	NM_008779
41194																													4.13137	A	A_55_P2070224	A_55_P2070224		4.13137	A	11.1598	2.70123
2746																													4.13106	A	A_30_P01020170	A_30_P01020170		4.13106	A	15.5744	3.77008
22911						O		O																					4.12061	A	A_51_P499599	A_51_P499599	Osr2	4.12061	A	10.356	2.51321	NM_054049
45789																													4.11996	A	A_55_P2121716	A_55_P2121716	Gm9513	4.11996	A	10.9989	2.66965	NM_001128510
44298																													4.11392	A	A_55_P2104299	A_55_P2104299	Gm10703	4.11392	A	10.7267	2.60742	AK141839
11346																													4.10624	A	A_30_P01028770	A_30_P01028770		4.10624	A	13.1641	3.20587
15879																													4.10405	A	A_30_P01033303	A_30_P01033303		4.10405	A	12.4527	3.03425
1481																													4.10366	A	A_30_P01018905	A_30_P01018905		4.10366	A	12.1671	2.96493
48766																													4.10143	A	A_55_P2158592	A_55_P2158592	Sirpb1a	4.10143	A	36.0874	8.79874	AK041165
40723																													4.10011	A	A_55_P2065429	A_55_P2065429		4.10011	A	20.7108	5.05128
32552						O									O														4.09933	A	A_55_P1987117	A_55_P1987117	Slc22a16	4.09933	A	35.5375	8.6691	NM_027572
28063																													4.09686	A	A_52_P682996	A_52_P682996		4.09686	A	10.6317	2.5951
2661																													4.09398	A	A_30_P01020085	A_30_P01020085		4.09398	A	27.6683	6.7583
18923																													4.09035	A	A_51_P259983	A_51_P259983		4.09035	A	36.2125	8.85314	AK019583
21661																													4.08966	A	A_51_P425798	A_51_P425798	Mtus2	4.08966	A	10.3334	2.5267	NM_029920
34213																													4.08854	A	A_55_P2002190	A_55_P2002190		4.08854	A	10.7944	2.64015
8727																													4.08445	A	A_30_P01026151	A_30_P01026151		4.08445	A	10.1278	2.4796
36921																													4.08252	A	A_55_P2027386	A_55_P2027386	Gpr156	4.08252	A	10.6979	2.62041	NM_153394
33137																													4.07481	A	A_55_P1992329	A_55_P1992329	Gmpr	4.07481	A	33.0674	8.11508	NM_025508
43904																													4.07086	A	A_55_P2099642	A_55_P2099642		4.07086	A	50.0216	12.2877
47644																													4.06863	A	A_55_P2144501	A_55_P2144501		4.06863	A	13.1236	3.22555
20663											O																		4.06624	A	A_51_P367070	A_51_P367070	Il9	4.06624	A	55.1631	13.5661	NM_008373
52968																													4.06335	A	A_55_P2389435	A_55_P2389435	Tiaf2	4.06335	A	11.0596	2.7218	XR_106912
2239																													4.06224	A	A_30_P01019663	A_30_P01019663		4.06224	A	14.7262	3.62514
27840																													4.06215	A	A_52_P654534	A_52_P654534	Dmbx1	4.06215	A	10.9459	2.69461	NM_130865
45190																													4.05217	A	A_55_P2114557	A_55_P2114557		4.05217	A	9.86747	2.43511	CO811977
29640						O																							4.04997	A	A_55_P1961715	A_55_P1961715	Nme5	4.04997	A	23.4415	5.78807	NM_080637
34024																													4.04772	A	A_55_P2000409	A_55_P2000409	Rab44	4.04772	A	30.5896	7.55725	NM_001002786
41368										O																			4.04196	A	A_55_P2071970	A_55_P2071970	Nav2	4.04196	A	35.2975	8.73276	NM_175272
45911						O																							4.04123	A	A_55_P2123123	A_55_P2123123	Zic5	4.04123	A	10.5254	2.6045	BB247860
6023																													4.04123	A	A_30_P01023447	A_30_P01023447		4.04123	A	42.0039	10.3938
42954																													4.0402	A	A_55_P2089015	A_55_P2089015	Tmem52	4.0402	A	11.0358	2.73151	NM_027161
4472																													4.03979	A	A_30_P01021896	A_30_P01021896		4.03979	A	11.115	2.75139
10859																													4.03837	A	A_30_P01028283	A_30_P01028283		4.03837	A	12.0923	2.99436
17926																													4.03711	A	A_51_P201785	A_51_P201785	Morn5	4.03711	A	38.9434	9.64636	NM_029309
19157																													4.03515	A	A_51_P274137	A_51_P274137	2310001K24Rik	4.03515	A	11.3461	2.81183	NR_028122
54731																													4.03442	A	A_66_P121002	A_66_P121002		4.03442	A	9.9027	2.45455	BY726691
53607								O																					4.02862	A	A_65_P15412	A_65_P15412	Usp13	4.02862	A	12.115	3.00724	NM_001013024
46674																													4.0237	A	A_55_P2132723	A_55_P2132723		4.0237	A	43.379	10.7809
26239																													4.01991	A	A_52_P463154	A_52_P463154	Olfr309	4.01991	A	17.5145	4.35694	NM_001011866
25056																													4.01926	A	A_52_P308669	A_52_P308669	Cpn1	4.01926	A	12.2111	3.03815	NM_030703
54977																													4.01327	A	A_66_P126157	A_66_P126157	Kcnd1	4.01327	A	10.785	2.68733	AK033805
8188																													4.01137	A	A_30_P01025612	A_30_P01025612		4.01137	A	12.327	3.07301
4884																													4.01113	A	A_30_P01022308	A_30_P01022308		4.01113	A	10.9247	2.7236
40741																													4.00389	A	A_55_P2065549	A_55_P2065549	Dppa4	4.00389	A	12.4558	3.11092	NM_028610
8319																													4.00293	A	A_30_P01025743	A_30_P01025743		4.00293	A	20.7648	5.18741
35500																													4.00284	A	A_55_P2013798	A_55_P2013798		4.00284	A	10.2026	2.54885
26533																													4.00099	A	A_52_P496457	A_52_P496457	Ttll10	4.00099	A	13.282	3.31967	NM_029264
48810																													3.99978	A	A_55_P2159294	A_55_P2159294		3.99978	A	32.8773	8.21978
52513																													3.9971	A	A_55_P2342030	A_55_P2342030	1700101I11Rik	3.9971	A	14.2549	3.56632	AK138162
29381																													3.99404	A	A_55_P1959585	A_55_P1959585		3.99404	A	9.82405	2.45968	AK134071
55394																													3.99373	A	A_66_P134977	A_66_P134977	Kis2	3.99373	A	22.9797	5.75395	NR_003188
47099																													3.98882	A	A_55_P2137941	A_55_P2137941	Fxyd2	3.98882	A	45.0618	11.297	NM_052823
45951				O				O																					3.98837	A	A_55_P2123673	A_55_P2123673	Trnp1	3.98837	A	28.4207	7.12589	NM_001081156
38816																													3.98721	A	A_55_P2045891	A_55_P2045891	Cpeb2	3.98721	A	34.2589	8.5922	NM_175937
9999																													3.9867	A	A_30_P01027423	A_30_P01027423		3.9867	A	29.892	7.49793
27743																													3.98301	A	A_52_P642836	A_52_P642836	Pnmal2	3.98301	A	16.0645	4.03327	NM_001099636
21988																													3.97682	A	A_51_P445841	A_51_P445841	Deptor	3.97682	A	24.0762	6.05413	NM_145470
45823																													3.97364	A	A_55_P2122121	A_55_P2122121	Olfr507	3.97364	A	26.7545	6.73299	NM_146743
30941																													3.97286	A	A_55_P1972772	A_55_P1972772	Gsg1	3.97286	A	12.4117	3.12412	NM_010352
50825																													3.9724	A	A_55_P2186307	A_55_P2186307	Gm7489	3.9724	A	9.90715	2.49399	XM_001472529
24834						O																							3.96973	A	A_52_P279557	A_52_P279557	Fbxo40	3.96973	A	26.0531	6.56295	AK036684
35162																													3.96849	A	A_55_P2010567	A_55_P2010567		3.96849	A	43.5583	10.976
21979																													3.96624	A	A_51_P445320	A_51_P445320	Tas2r116	3.96624	A	9.86108	2.48625	NM_053212
49143																													3.96402	A	A_55_P2163498	A_55_P2163498	Wdr52	3.96402	A	19.6986	4.96936	NM_001033247
8379																													3.96389	A	A_30_P01025803	A_30_P01025803		3.96389	A	11.2196	2.83045
12727																													3.96239	A	A_30_P01030151	A_30_P01030151		3.96239	A	12.0911	3.05147
15277																													3.95566	A	A_30_P01032701	A_30_P01032701		3.95566	A	11.0281	2.78794
5195																													3.95516	A	A_30_P01022619	A_30_P01022619		3.95516	A	33.9915	8.59421
35878																													3.95256	A	A_55_P2017496	A_55_P2017496	1700028I16Rik	3.95256	A	17.4885	4.4246	NR_038042
7485																													3.94014	A	A_30_P01024909	A_30_P01024909		3.94014	A	11.8461	3.00652
9222																													3.93336	A	A_30_P01026646	A_30_P01026646		3.93336	A	25.1695	6.39898
22969						O				O			O																3.92531	A	A_51_P502713	A_51_P502713	Vwc2	3.92531	A	12.2669	3.12509	AK044771
26234									O																				3.91914	A	A_52_P462472	A_52_P462472	C77370	3.91914	A	10.8204	2.76092	NM_001077354
38866																													3.9191	A	A_55_P2046288	A_55_P2046288	Ccdc103	3.9191	A	9.79075	2.49822	NM_028492
32623																													3.9183	A	A_55_P1987709	A_55_P1987709		3.9183	A	18.9542	4.83737	XR_140618
10591																													3.91378	A	A_30_P01028015	A_30_P01028015		3.91378	A	27.7511	7.09063
9179																													3.9129	A	A_30_P01026603	A_30_P01026603		3.9129	A	10.7305	2.74234
30484																													3.91061	A	A_55_P1968895	A_55_P1968895	Prph	3.91061	A	32.5937	8.33468	NM_013639
36950				O		O	O						O																3.90659	A	A_55_P2027766	A_55_P2027766	Apbb2	3.90659	A	12.7055	3.25231	NM_009686
26098																													3.89855	A	A_52_P442710	A_52_P442710	A930038C07Rik	3.89855	A	11.662	2.99137	NM_172399
6844																													3.89728	A	A_30_P01024268	A_30_P01024268		3.89728	A	9.49127	2.43536
10864																													3.89332	A	A_30_P01028288	A_30_P01028288		3.89332	A	18.5389	4.76172
49436																													3.89154	A	A_55_P2167530	A_55_P2167530	Scube3	3.89154	A	9.83891	2.52828
24595																													3.88829	A	A_52_P249856	A_52_P249856	Cc2d2a	3.88829	A	11.9486	3.07298	NM_172274
55235																													3.88757	A	A_66_P131406	A_66_P131406	Gm10099	3.88757	A	20.3125	5.22498	XR_106371
44546						O																							3.88073	A	A_55_P2107070	A_55_P2107070	Cabyr	3.88073	A	20.9516	5.39887	NM_027687
8542																													3.88057	A	A_30_P01025966	A_30_P01025966		3.88057	A	9.91234	2.55435
16387																													3.87969	A	A_51_P108226	A_51_P108226	1100001G20Rik	3.87969	A	11.8163	3.04569	NM_183249
38399																													3.87664	A	A_55_P2041933	A_55_P2041933		3.87664	A	11.8144	3.04759
26869						O							O																3.87389	A	A_52_P536494	A_52_P536494	Mycn	3.87389	A	35.588	9.18663	NM_008709
48028																													3.87369	A	A_55_P2149347	A_55_P2149347	Zfp853	3.87369	A	23.1433	5.97449	XM_001472438
27075																													3.87154	A	A_52_P560848	A_52_P560848	4930538K18Rik	3.87154	A	9.91275	2.56042	NM_029198
32581																													3.87109	A	A_55_P1987346	A_55_P1987346		3.87109	A	23.6342	6.10531
51971																													3.86278	A	A_55_P2287611	A_55_P2287611	4930519N06Rik	3.86278	A	22.32	5.77824	AK015846
48373																													3.86137	A	A_55_P2153783	A_55_P2153783	Fmo1	3.86137	A	11.8822	3.07719	NM_010231
4198																													3.86136	A	A_30_P01021622	A_30_P01021622		3.86136	A	39.2554	10.1662
28432																													3.86112	A	A_52_P987201	A_52_P987201	Pdzrn4	3.86112	A	10.107	2.61762	NM_001164593
1161																													3.85892	A	A_30_P01018585	A_30_P01018585		3.85892	A	11.9273	3.09085
15374																													3.85797	A	A_30_P01032798	A_30_P01032798		3.85797	A	10.3472	2.68204
24950																													3.84549	A	A_52_P296913	A_52_P296913	Cnnm1	3.84549	A	44.3513	11.5333	NM_031396
54340																													3.844	A	A_66_P113137	A_66_P113137	Gm3907	3.844	A	9.60509	2.49872	AK031827
33165																													3.8412	A	A_55_P1992555	A_55_P1992555	Gys2	3.8412	A	11.5289	3.00138	NM_145572
53822																													3.83955	A	A_66_P102628	A_66_P102628	1700016J18Rik	3.83955	A	44.3281	11.5451	AK006037
21204																													3.83579	A	A_51_P397934	A_51_P397934	Grin3b	3.83579	A	37.6349	9.81152	NM_130455
1770																													3.83204	A	A_30_P01019194	A_30_P01019194		3.83204	A	9.60935	2.50763
20933											O																		3.83042	A	A_51_P383032	A_51_P383032	Clec4d	3.83042	A	10.3225	2.69487	NM_010819
52803			O		O																								3.829	A	A_55_P2371237	A_55_P2371237	Kcnip3	3.829	A	37.7058	9.84743	NM_001111331
46531																													3.82817	A	A_55_P2130997	A_55_P2130997	D830050J10Rik	3.82817	A	28.6688	7.48891	AK142706
3546																													3.82311	A	A_30_P01020970	A_30_P01020970		3.82311	A	31.4019	8.2137
1273																													3.81794	A	A_30_P01018697	A_30_P01018697		3.81794	A	13.4631	3.52626
38581						O							O																3.81682	A	A_55_P2043699	A_55_P2043699	Tmc1	3.81682	A	11.5943	3.03768	AK016832
17357						O																							3.81284	A	A_51_P164835	A_51_P164835	Ppl	3.81284	A	18.4458	4.83782	NM_008909
44045		O				O																							3.81075	A	A_55_P2101336	A_55_P2101336	Ramp2	3.81075	A	10.1125	2.65368	NM_019444
36295						O		O					O		O														3.80724	A	A_55_P2021447	A_55_P2021447	Fkbp1b	3.80724	A	45.4131	11.9281	NM_016863
46752						O																							3.80646	A	A_55_P2133534	A_55_P2133534	Dzip1	3.80646	A	40.6546	10.6804	NM_025943
1862																													3.80305	A	A_30_P01019286	A_30_P01019286		3.80305	A	10.3417	2.71931
29519																													3.80019	A	A_55_P1960688	A_55_P1960688	Tmem220	3.80019	A	44.4466	11.6959	NM_177392
35722																													3.79976	A	A_55_P2016039	A_55_P2016039		3.79976	A	18.1123	4.76669
52946																													3.79856	A	A_55_P2386849	A_55_P2386849	AU023639	3.79856	A	9.5874	2.52396	BG081747
675																													3.78691	A	A_30_P01018099	A_30_P01018099		3.78691	A	9.65905	2.55064
13042																													3.78454	A	A_30_P01030466	A_30_P01030466		3.78454	A	9.83671	2.59919
24575																													3.78078	A	A_52_P247559	A_52_P247559	Dach2	3.78078	A	9.06465	2.39756	NM_001142570
10727																													3.77572	A	A_30_P01028151	A_30_P01028151		3.77572	A	24.0988	6.38257
2198																													3.77424	A	A_30_P01019622	A_30_P01019622		3.77424	A	10.3835	2.75115
35501																													3.77409	A	A_55_P2013823	A_55_P2013823	Gal3st1	3.77409	A	10.0192	2.65472	NM_016922
19988																													3.77094	A	A_51_P326550	A_51_P326550	1700093K21Rik	3.77094	A	10.2482	2.71768	NM_026105
43845																													3.76661	A	A_55_P2098940	A_55_P2098940		3.76661	A	21.8616	5.80406
3217																													3.75957	A	A_30_P01020641	A_30_P01020641		3.75957	A	9.19568	2.44594
11555																													3.75757	A	A_30_P01028979	A_30_P01028979		3.75757	A	17.3116	4.60713
2466																													3.75033	A	A_30_P01019890	A_30_P01019890		3.75033	A	10.2269	2.72692
19059											O	O																	3.74294	A	A_51_P268234	A_51_P268234	Il34	3.74294	A	43.7852	11.6981	NM_029646
43654																													3.74042	A	A_55_P2096827	A_55_P2096827	Art3	3.74042	A	17.6328	4.71412	NM_181728
46793						O									O														3.73935	A	A_55_P2133997	A_55_P2133997	Abca12	3.73935	A	9.66551	2.58481	NM_175210
25098																													3.73836	A	A_52_P313217	A_52_P313217	Gpr133	3.73836	A	11.1775	2.98993	NM_001081342
51626																													3.72423	A	A_55_P2253279	A_55_P2253279		3.72423	A	17.6899	4.74993
43124				O																									3.72095	A	A_55_P2091012	A_55_P2091012	Pea15b	3.72095	A	40.1626	10.7937	NR_027806
6367																													3.72072	A	A_30_P01023791	A_30_P01023791		3.72072	A	16.833	4.52411
51027																													3.71975	A	A_55_P2199437	A_55_P2199437	Gm11201	3.71975	A	18.8907	5.07849	NR_045873
14074																													3.71542	A	A_30_P01031498	A_30_P01031498		3.71542	A	16.8067	4.52349
18311						O																							3.71478	A	A_51_P223776	A_51_P223776	Nr1d1	3.71478	A	27.7106	7.45954	NM_145434
33567																													3.71204	A	A_55_P1996489	A_55_P1996489	Gm10926	3.71204	A	10.1582	2.73656	AK156176
52354																													3.707	A	A_55_P2326647	A_55_P2326647	9530078M16Rik	3.707	A	9.37819	2.52986	AK035630
20533		O				O	O				O	O																	3.70692	A	A_51_P358354	A_51_P358354	Jam3	3.70692	A	10.7923	2.9114	NM_023277
21568																													3.70635	A	A_51_P419925	A_51_P419925	Arhgef40	3.70635	A	50.9976	13.7595	NM_001145922
12713																													3.70484	A	A_30_P01030137	A_30_P01030137		3.70484	A	9.72329	2.62448
51256																													3.70465	A	A_55_P2219174	A_55_P2219174	2010013B24Rik	3.70465	A	9.0636	2.44654	AK008222
32785																													3.70009	A	A_55_P1989140	A_55_P1989140	Olfr194	3.70009	A	28.8068	7.78544	NM_001005524
29115																													3.69553	A	A_55_P1957539	A_55_P1957539	Cypt2	3.69553	A	9.04155	2.44661	NM_173436
46820																													3.69384	A	A_55_P2134351	A_55_P2134351	Lancl3	3.69384	A	44.9407	12.1664	NM_173414
51398																													3.69282	A	A_55_P2234414	A_55_P2234414	9330195I24Rik	3.69282	A	10.2607	2.77854	AK136931
1005																													3.6899	A	A_30_P01018429	A_30_P01018429		3.6899	A	10.2758	2.78485
28594																													3.68423	A	A_55_P1953286	A_55_P1953286	Tmem233	3.68423	A	11.1861	3.03621	NM_001101546
31957																													3.68132	A	A_55_P1981649	A_55_P1981649		3.68132	A	10.656	2.89461
2392																													3.67442	A	A_30_P01019816	A_30_P01019816		3.67442	A	12.9572	3.52633
26464																													3.66897	A	A_52_P488623	A_52_P488623	Fam169a	3.66897	A	9.11147	2.48339	NM_001100458
50024																													3.66867	A	A_55_P2175454	A_55_P2175454		3.66867	A	26.9825	7.35485
37780		O				O							O																3.66724	A	A_55_P2035804	A_55_P2035804	Fzd8	3.66724	A	14.7542	4.02325	NM_008058
11604																													3.66356	A	A_30_P01029028	A_30_P01029028		3.66356	A	10.8027	2.94868
40150																													3.65686	A	A_55_P2059387	A_55_P2059387	AU022751	3.65686	A	31.2812	8.5541	NM_001166433
25857																													3.65367	A	A_52_P410245	A_52_P410245	Olfr90	3.65367	A	9.30523	2.54682	NM_146477
51441																													3.65226	A	A_55_P2237197	A_55_P2237197	A930015G24Rik	3.65226	A	10.3692	2.83913	AK020861
51604																													3.64848	A	A_55_P2250943	A_55_P2250943	1700024h08rik	3.64848	A	8.98004	2.46131	AK006302
4932																													3.64755	A	A_30_P01022356	A_30_P01022356		3.64755	A	15.3013	4.19496
1888																													3.64661	A	A_30_P01019312	A_30_P01019312		3.64661	A	15.0747	4.13391
44518																													3.64166	A	A_55_P2106778	A_55_P2106778		3.64166	A	17.3719	4.77032
18558																													3.63822	A	A_51_P238009	A_51_P238009	Loxhd1	3.63822	A	48.9893	13.4652	AK030047
29375																													3.63748	A	A_55_P1959546	A_55_P1959546		3.63748	A	8.82506	2.42614	XM_003689143
12291																													3.63538	A	A_30_P01029715	A_30_P01029715		3.63538	A	25.8054	7.09841
701																													3.63464	A	A_30_P01018125	A_30_P01018125		3.63464	A	8.72941	2.40173
50421										O																			3.63303	A	A_55_P2180919	A_55_P2180919	Adamtsl1	3.63303	A	11.0755	3.04857	NM_029967
10419																													3.63058	A	A_30_P01027843	A_30_P01027843		3.63058	A	35.4357	9.76035
50270																													3.62993	A	A_55_P2178798	A_55_P2178798	LOC100048662	3.62993	A	9.80418	2.70093	XM_001480833
1478																													3.62986	A	A_30_P01018902	A_30_P01018902		3.62986	A	10.1363	2.79249
10961																													3.62809	A	A_30_P01028385	A_30_P01028385		3.62809	A	34.8384	9.6024
8288																													3.62773	A	A_30_P01025712	A_30_P01025712		3.62773	A	9.98799	2.75323
26720																													3.62668	A	A_52_P518076	A_52_P518076	Nudt17	3.62668	A	24.0383	6.62817	NM_001162925
10685																													3.62348	A	A_30_P01028109	A_30_P01028109		3.62348	A	16.1861	4.46699
31605						O							O																3.62149	A	A_55_P1978646	A_55_P1978646	Wasf3	3.62149	A	11.0875	3.06158	AK044481
46590																													3.62117	A	A_55_P2131658	A_55_P2131658		3.62117	A	10.8856	3.00611
32287						O							O																3.62068	A	A_55_P1984815	A_55_P1984815	Snph	3.62068	A	8.87667	2.45166	NM_198214
11254																													3.6189	A	A_30_P01028678	A_30_P01028678		3.6189	A	9.07526	2.50774
33017																													3.61862	A	A_55_P1991160	A_55_P1991160	Mrrf	3.61862	A	36.6865	10.1382	NM_026422
48863																													3.61721	A	A_55_P2159885	A_55_P2159885	Tead1	3.61721	A	26.2389	7.2539	NM_001166584
31391																													3.6135	A	A_55_P1976714	A_55_P1976714		3.6135	A	9.64101	2.66805
52593																													3.60891	A	A_55_P2350022	A_55_P2350022	Akap6	3.60891	A	10.5248	2.91633	NM_198111
16396																													3.60667	M	A_51_P108581	A_51_P108581	Adrbk2	3.60667	M	79.0843	21.9273	NM_177078
12095																													3.60367	A	A_30_P01029519	A_30_P01029519		3.60367	A	9.95035	2.76117
40975																													3.60312	A	A_55_P2068011	A_55_P2068011		3.60312	A	9.15085	2.5397	AK138907
53266																													3.60217	A	A_55_P2418745	A_55_P2418745	D230034L24Rik	3.60217	A	11.8462	3.28864	AK084380
21288																													3.59476	A	A_51_P403477	A_51_P403477	Dio1	3.59476	A	9.35264	2.60174	NM_007860
15988																													3.59466	A	A_30_P01033412	A_30_P01033412		3.59466	A	8.73404	2.42973
3233																													3.58933	A	A_30_P01020657	A_30_P01020657		3.58933	A	10.6217	2.95924
36459																													3.58763	A	A_55_P2023021	A_55_P2023021	Gm6961	3.58763	A	22.7379	6.33786	BC038648
50900																													3.58224	A	A_55_P2187829	A_55_P2187829	5430402O13Rik	3.58224	A	9.3879	2.62068	AK014187
18516																													3.5799	A	A_51_P235139	A_51_P235139	Kbtbd5	3.5799	A	9.93414	2.77498	NM_028202
34416						O																							3.57868	A	A_55_P2003903	A_55_P2003903	Bfsp1	3.57868	A	9.05788	2.53107	NM_009751
47645																													3.57762	A	A_55_P2144508	A_55_P2144508	LOC100040235	3.57762	A	11.2229	3.13696	XM_003086808
45377																													3.57247	A	A_55_P2116818	A_55_P2116818	Iqcd	3.57247	A	9.79743	2.74248	NM_029408
38727												O																	3.56587	A	A_55_P2045055	A_55_P2045055	Clec10a	3.56587	A	18.3004	5.13211	NM_001204252
50791																													3.56549	A	A_55_P2185875	A_55_P2185875	Tas2r134	3.56549	A	15.1448	4.24762	NM_199158
32422						O							O																3.56547	A	A_55_P1985905	A_55_P1985905	Nkx2-2	3.56547	A	8.74182	2.4518	NM_001077632
51530																													3.56186	A	A_55_P2245239	A_55_P2245239	1700128A07Rik	3.56186	A	9.36839	2.6302	NR_045938
51548																													3.55844	A	A_55_P2246865	A_55_P2246865	Trav14d-3-dv8	3.55844	A	9.20475	2.58674	AK041780
15131																													3.55677	A	A_30_P01032555	A_30_P01032555		3.55677	A	43.9551	12.3581
19614				O																									3.55265	A	A_51_P303089	A_51_P303089	Ttc28	3.55265	A	52.7775	14.8558	NM_001267622
26262						O				O		O																	3.55118	A	A_52_P466147	A_52_P466147	Rarres2	3.55118	A	14.5338	4.09265	NM_027852
41981																													3.55099	A	A_55_P2078276	A_55_P2078276	Ctag2	3.55099	A	9.64618	2.71648	NM_027302
24264																													3.54266	A	A_52_P213889	A_52_P213889	Tmc7	3.54266	A	9.9961	2.82164	NM_172476
31358		O				O																							3.54211	A	A_55_P1976356	A_55_P1976356	Fgf18	3.54211	A	8.70109	2.45647	NM_008005
7073																													3.53765	A	A_30_P01024497	A_30_P01024497		3.53765	A	27.7772	7.85186
33607																													3.53166	A	A_55_P1996896	A_55_P1996896	Fpr-rs4	3.53166	A	11.0403	3.12609	NM_008041
2705																													3.53015	A	A_30_P01020129	A_30_P01020129		3.53015	A	21.0489	5.9626
27600															O														3.5266	A	A_52_P625640	A_52_P625640	Trim9	3.5266	A	48.5122	13.7561	NM_053167
19374																													3.52644	A	A_51_P287798	A_51_P287798	4930544O15Rik	3.52644	A	26.5135	7.5185	NM_029196
2865																													3.52512	A	A_30_P01020289	A_30_P01020289		3.52512	A	19.9492	5.65916
24502																													3.5239	A	A_52_P239086	A_52_P239086	Apol10a	3.5239	A	14.8097	4.20265	NM_177744
50220																													3.52164	A	A_55_P2178148	A_55_P2178148		3.52164	A	14.7253	4.18138	CN684353
47991																													3.52152	A	A_55_P2148809	A_55_P2148809	Zan	3.52152	A	11.3427	3.22098	NM_011741
46767																													3.5194	A	A_55_P2133706	A_55_P2133706	Susd5	3.5194	A	9.74892	2.77005	NM_001101510
19900																													3.51681	A	A_51_P321341	A_51_P321341	Sult1a1	3.51681	A	30.2581	8.60383	NM_133670
2829																													3.50725	A	A_30_P01020253	A_30_P01020253		3.50725	A	53.6573	15.299
17585		O				O	O	O					O																3.50259	A	A_51_P179578	A_51_P179578	Gbx2	3.50259	A	10.4772	2.99126	NM_010262
38012																													3.50159	A	A_55_P2038106	A_55_P2038106	Cst8	3.50159	A	11.7196	3.34693	NM_009978
52276																													3.49655	A	A_55_P2319035	A_55_P2319035	AW011956	3.49655	A	38.5732	11.0318	BC051535
23293																													3.49402	A	A_51_P521090	A_51_P521090	2210406O10Rik	3.49402	A	13.1758	3.77095	AK144870
54384						O																							3.49156	A	A_66_P114229	A_66_P114229	Zic5	3.49156	A	9.32731	2.67139
21684						O							O																3.49142	A	A_51_P427476	A_51_P427476	Mxra8	3.49142	A	9.23482	2.645	NM_024263
10611																													3.48682	A	A_30_P01028035	A_30_P01028035		3.48682	A	39.7504	11.4002
1129																													3.48386	A	A_30_P01018553	A_30_P01018553		3.48386	A	9.90446	2.84296
8249																													3.48357	A	A_30_P01025673	A_30_P01025673		3.48357	A	41.3988	11.884
34003																													3.48217	A	A_55_P2000206	A_55_P2000206	Gm16497	3.48217	A	9.71759	2.79067	NR_045003
1812																													3.48117	A	A_30_P01019236	A_30_P01019236		3.48117	A	11.3016	3.24648
44530																													3.47997	A	A_55_P2106901	A_55_P2106901	Nkain4	3.47997	A	33.9666	9.76061	NM_021426
31511																													3.47972	A	A_55_P1977787	A_55_P1977787	Wdr65	3.47972	A	8.33009	2.3939	AK003848
25227																													3.47885	A	A_52_P330488	A_52_P330488	Otx1	3.47885	A	9.07044	2.60731	NM_011023
6424																													3.47456	A	A_30_P01023848	A_30_P01023848		3.47456	A	18.9223	5.44595
175																													3.46671	A	A_30_P01017599	A_30_P01017599		3.46671	A	26.0725	7.52083
32841																													3.46574	A	A_55_P1989633	A_55_P1989633	Olfr70	3.46574	A	9.77608	2.82078	NM_019485
13292																													3.46389	A	A_30_P01030716	A_30_P01030716		3.46389	A	10.9925	3.17346
13264																													3.46101	A	A_30_P01030688	A_30_P01030688		3.46101	A	9.94104	2.87229
38838																													3.45667	A	A_55_P2046074	A_55_P2046074	Tmem44	3.45667	A	28.3528	8.20234	NM_172614
45057																													3.45221	A	A_55_P2112882	A_55_P2112882	Adh6a	3.45221	A	13.4016	3.88204	NM_026945
26222																													3.4478	A	A_52_P460825	A_52_P460825	A930104D05Rik	3.4478	A	11.8141	3.42657	AK040510
45634																													3.44591	A	A_55_P2119907	A_55_P2119907	Dnahc11	3.44591	A	23.6625	6.86683	NM_010060
53395																													3.44453	A	A_55_P2447154	A_55_P2447154	Pcdhga5	3.44453	A	10.5372	3.0591	NM_033588
21782																													3.44205	A	A_51_P432937	A_51_P432937	Npas3	3.44205	A	9.68798	2.8146	NM_013780
21582																													3.44134	A	A_51_P420859	A_51_P420859	Slc30a3	3.44134	A	35.9435	10.4446	NM_011773
209																													3.44074	A	A_30_P01017633	A_30_P01017633		3.44074	A	21.1915	6.159
28955																													3.43219	A	A_55_P1956288	A_55_P1956288		3.43219	A	13.9599	4.06734
27268																													3.42372	A	A_52_P584279	A_52_P584279	Pnlip	3.42372	A	8.48007	2.47686	NM_026925
21307						O							O																3.42336	A	A_51_P404377	A_51_P404377	Rnd2	3.42336	A	42.2224	12.3336	NM_009708
8549																													3.42018	A	A_30_P01025973	A_30_P01025973		3.42018	A	8.78424	2.56835
610																													3.4196	A	A_30_P01018034	A_30_P01018034		3.4196	A	9.70775	2.83886
47313																													3.41772	A	A_55_P2140606	A_55_P2140606	Gm6310	3.41772	A	25.9552	7.5943	XM_886739
22195																													3.41705	A	A_51_P460332	A_51_P460332	Apoc4	3.41705	A	34.694	10.1532	NM_007385
19601																													3.41347	A	A_51_P302249	A_51_P302249	4930511I11Rik	3.41347	A	21.9186	6.42121	NM_026290
764																													3.41314	A	A_30_P01018188	A_30_P01018188		3.41314	A	31.2728	9.16249
4575																													3.41176	A	A_30_P01021999	A_30_P01021999		3.41176	A	9.4913	2.78194
5627																													3.4117	A	A_30_P01023051	A_30_P01023051		3.4117	A	25.3115	7.41904
47984																													3.41066	A	A_55_P2148718	A_55_P2148718		3.41066	A	13.7385	4.02809
16009																													3.41031	A	A_30_P01033433	A_30_P01033433		3.41031	A	10.0254	2.93974
12179																													3.41014	A	A_30_P01029603	A_30_P01029603		3.41014	A	15.3091	4.48928
24377																													3.41007	A	A_52_P225584	A_52_P225584	Abhd15	3.41007	A	9.21089	2.70108	NM_026185
36887						O						O	O																3.40749	A	A_55_P2027083	A_55_P2027083	Kcnj10	3.40749	A	8.67705	2.54646	NM_001039484
20252																													3.40486	A	A_51_P342200	A_51_P342200	Ces1h	3.40486	A	9.60734	2.82166	XM_134476
53491																													3.40369	A	A_65_P06029	A_65_P06029	Fam171b	3.40369	A	44.9042	13.1928	AK034250
12042																													3.39878	A	A_30_P01029466	A_30_P01029466		3.39878	A	10.4904	3.08653
21216		O				O	O																						3.39662	A	A_51_P398723	A_51_P398723	Flt1	3.39662	A	37.3431	10.9942	NM_010228
11198																													3.39218	A	A_30_P01028622	A_30_P01028622		3.39218	A	13.5211	3.98595
41709																													3.39041	A	A_55_P2075378	A_55_P2075378		3.39041	A	9.22173	2.71995	AK090094
8413																													3.38973	A	A_30_P01025837	A_30_P01025837		3.38973	A	9.64242	2.8446
14126																													3.38947	A	A_30_P01031550	A_30_P01031550		3.38947	A	9.21402	2.71842
39617																													3.38844	A	A_55_P2054042	A_55_P2054042	Gm12359	3.38844	A	13.4138	3.95871	NR_033551
27105																													3.38823	A	A_52_P56488	A_52_P56488	Zfp558	3.38823	A	36.244	10.697	NM_028935
33208																													3.38516	A	A_55_P1992994	A_55_P1992994	F830005K03Rik	3.38516	A	21.6142	6.38499	XR_105760
54513																													3.3844	A	A_66_P116451	A_66_P116451	2210039B01Rik	3.3844	A	20.352	6.01345	NR_044985
25448						O		O					O																3.38322	A	A_52_P357829	A_52_P357829	Gli2	3.38322	A	11.3635	3.35877	NM_001081125
28671																													3.37951	A	A_55_P1953920	A_55_P1953920	Me3	3.37951	A	9.6006	2.84083	NM_181407
17064																													3.37686	A	A_51_P148478	A_51_P148478	Olfr510	3.37686	A	8.94195	2.64801	NM_146311
7031																													3.37584	A	A_30_P01024455	A_30_P01024455		3.37584	A	20.6271	6.11023
26474		O	O		O	O	O	O		O			O																3.3723	A	A_52_P49014	A_52_P49014	Shh	3.3723	A	12.8688	3.81604	NM_009170
21296																													3.36967	A	A_51_P403799	A_51_P403799	Spnb3	3.36967	A	32.6819	9.69883	NM_021287
36438															O														3.368	A	A_55_P2022793	A_55_P2022793	Trpc1	3.368	A	29.036	8.62114	NM_011643
10158																													3.36766	A	A_30_P01027582	A_30_P01027582		3.36766	A	9.03683	2.68341
6455																													3.36452	A	A_30_P01023879	A_30_P01023879		3.36452	A	9.23231	2.74402
11795																													3.36217	A	A_30_P01029219	A_30_P01029219		3.36217	A	21.39	6.36197
24947																													3.35888	A	A_52_P295755	A_52_P295755	A830005F24Rik	3.35888	A	10.3008	3.06675	XM_001473764
51242																													3.35587	A	A_55_P2217568	A_55_P2217568	D030047H15Rik	3.35587	A	8.62916	2.57136	NR_033548
33635																													3.35529	A	A_55_P1997115	A_55_P1997115	Gm5123	3.35529	A	10.0476	2.99455	XM_285437
46917																													3.35214	A	A_55_P2135698	A_55_P2135698		3.35214	A	8.33612	2.48681
9616																													3.35055	A	A_30_P01027040	A_30_P01027040		3.35055	A	9.11948	2.72178
28974																													3.34234	A	A_55_P1956534	A_55_P1956534	Dach2	3.34234	A	33.8786	10.1362	NM_033605
1338																													3.34216	A	A_30_P01018762	A_30_P01018762		3.34216	A	8.4532	2.52926
12738																													3.34107	A	A_30_P01030162	A_30_P01030162		3.34107	A	20.7335	6.20563
43860																													3.33886	A	A_55_P2099114	A_55_P2099114	LOC100504608	3.33886	A	11.8726	3.55588
11203																													3.3369	A	A_30_P01028627	A_30_P01028627		3.3369	A	27.1195	8.12717
40203																													3.33289	A	A_55_P2060138	A_55_P2060138	Cyp2a22	3.33289	A	8.02056	2.40649	NM_001101467
7472																													3.33163	A	A_30_P01024896	A_30_P01024896		3.33163	A	8.9189	2.67703
21344				O		O																							3.32993	A	A_51_P406835	A_51_P406835	Mei1	3.32993	A	34.5294	10.3694	NM_028897
5176																													3.32911	A	A_30_P01022600	A_30_P01022600		3.32911	A	10.7815	3.23857
35788																													3.32713	A	A_55_P2016667	A_55_P2016667	Gstm7	3.32713	A	9.15482	2.75157	NM_026672
7489																													3.32197	A	A_30_P01024913	A_30_P01024913		3.32197	A	8.24981	2.48341
15708																													3.32154	A	A_30_P01033132	A_30_P01033132		3.32154	A	9.96185	2.99917
24489				O																									3.32038	A	A_52_P238019	A_52_P238019	Anapc11	3.32038	A	16.255	4.89553	NM_001038230
30402																													3.31958	A	A_55_P1968195	A_55_P1968195	Cyp2d13	3.31958	A	9.11544	2.74597	NR_003552
40469						O				O																			3.31536	A	A_55_P2062793	A_55_P2062793	Mfap2	3.31536	A	13.5351	4.08254	NM_008546
3473																													3.30707	A	A_30_P01020897	A_30_P01020897		3.30707	A	9.19413	2.78014
46555																													3.3018	A	A_55_P2131238	A_55_P2131238	Ttc39a	3.3018	A	9.87196	2.98987	NM_153392
13985																													3.29937	A	A_30_P01031409	A_30_P01031409		3.29937	A	9.41577	2.85381
15136																													3.29804	A	A_30_P01032560	A_30_P01032560		3.29804	A	10.2706	3.11415
36010																													3.29506	A	A_55_P2018616	A_55_P2018616	Trav9n-2	3.29506	A	39.3395	11.9389	BC126859
28070																													3.29348	A	A_52_P684087	A_52_P684087		3.29348	A	9.92416	3.01327	AK005214
52960																													3.29312	A	A_55_P2388040	A_55_P2388040	4731419I09Rik	3.29312	A	26.5179	8.05251	AK132440
34502																													3.28924	A	A_55_P2004576	A_55_P2004576	Nphs1as	3.28924	A	14.5217	4.4149	NR_004443
12220																													3.28752	A	A_30_P01029644	A_30_P01029644		3.28752	A	8.31957	2.53065
24114						O																							3.28027	A	A_52_P194971	A_52_P194971	Hoxb7	3.28027	A	10.7396	3.27401	NM_010460
51455																													3.27724	A	A_55_P2238875	A_55_P2238875	A830021K08Rik	3.27724	A	8.31075	2.53589	AI851680
46189																													3.27533	A	A_55_P2126745	A_55_P2126745	Gm10037	3.27533	A	11.3441	3.4635	BC100427
34682																													3.27297	A	A_55_P2006215	A_55_P2006215	Fgf22	3.27297	A	8.31076	2.53921	NM_023304
24956																													3.26937	A	A_52_P297176	A_52_P297176		3.26937	A	8.05746	2.46453	XR_105891
20004																													3.26887	A	A_51_P327657	A_51_P327657	H28	3.26887	A	13.7614	4.20982	NM_031367
51824																													3.26401	A	A_55_P2274961	A_55_P2274961	2610027F03Rik	3.26401	A	9.20915	2.82142	AK011565
49734																													3.26361	A	A_55_P2171325	A_55_P2171325	Gm10588	3.26361	A	29.6483	9.0845	AK132941
53927																													3.2631	A	A_66_P104980	A_66_P104980	Tceal5	3.2631	A	12.4188	3.80582	NM_177919
46048						O																							3.26258	A	A_55_P2124881	A_55_P2124881	Gapdhs	3.26258	A	43.4451	13.3162	M60978
34552																													3.26231	A	A_55_P2005042	A_55_P2005042		3.26231	A	11.4391	3.50645	AK007033
23811	O	O				O		O							O														3.25857	A	A_52_P156190	A_52_P156190	Ednra	3.25857	A	8.69249	2.66758	NM_010332
40997																													3.25805	A	A_55_P2068214	A_55_P2068214	G430049J08Rik	3.25805	A	9.41699	2.89038	AK144159
50074						O							O																3.2564	A	A_55_P2176160	A_55_P2176160	Pcdh15	3.2564	A	8.76666	2.69213	NM_001142747
53456																													3.2548	A	A_65_P02171	A_65_P02171	5730419I09Rik	3.2548	A	11.8246	3.63297	NM_029897
22089																													3.25286	A	A_51_P452203	A_51_P452203	Vash2	3.25286	A	9.04694	2.78123	NM_144879
1863																													3.25065	A	A_30_P01019287	A_30_P01019287		3.25065	A	11.8487	3.64503
39540																													3.25043	A	A_55_P2053236	A_55_P2053236		3.25043	A	9.66432	2.97325	BB247860
36062						O							O																3.24984	A	A_55_P2019138	A_55_P2019138	Fmn1	3.24984	A	9.93442	3.0569	NM_001043322
35967																													3.24886	A	A_55_P2018215	A_55_P2018215		3.24886	A	8.97312	2.76193
28465																													3.24454	A	A_55_P1952212	A_55_P1952212		3.24454	A	12.5215	3.85925	AF118999
33106																													3.24353	A	A_55_P1992034	A_55_P1992034	Epm2a	3.24353	A	8.33699	2.57034	NM_010146
53846																													3.24156	A	A_66_P103185	A_66_P103185	Olfr1418	3.24156	A	7.99638	2.46683	NM_001011524
31333																													3.24053	A	A_55_P1976067	A_55_P1976067	Gm12059	3.24053	A	9.38909	2.8974	XR_105442
55293																													3.2324	A	A_66_P132825	A_66_P132825	Gm9405	3.2324	A	18.9235	5.85432	XR_141334
18902						O																							3.23141	A	A_51_P258768	A_51_P258768	Paqr5	3.23141	A	8.49388	2.62854	NM_028748
18149																													3.23032	A	A_51_P213691	A_51_P213691	Scnn1a	3.23032	A	8.83218	2.73415	NM_011324
11078																													3.22952	A	A_30_P01028502	A_30_P01028502		3.22952	A	9.37767	2.90374
2368																													3.22722	A	A_30_P01019792	A_30_P01019792		3.22722	A	9.39277	2.91048
11897																													3.22371	A	A_30_P01029321	A_30_P01029321		3.22371	A	24.777	7.68586
2422																													3.22215	A	A_30_P01019846	A_30_P01019846		3.22215	A	9.30592	2.88811
34286																													3.2218	A	A_55_P2002802	A_55_P2002802	Usp17l5	3.2218	A	8.00994	2.48617	BB709898
50076						O							O																3.21947	A	A_55_P2176176	A_55_P2176176	Pcdh15	3.21947	A	45.9094	14.2599	NM_001142742
239																													3.21715	A	A_30_P01017663	A_30_P01017663		3.21715	A	21.8836	6.80218
52729																													3.21676	A	A_55_P2364738	A_55_P2364738	Plxdc1	3.21676	A	30.1725	9.37976	NM_001163608
1128																													3.21662	A	A_30_P01018552	A_30_P01018552		3.21662	A	14.8936	4.63021
20703																													3.21648	A	A_51_P369675	A_51_P369675	Olfr617	3.21648	A	8.64308	2.68712	NM_146841
24266																													3.21473	A	A_52_P214042	A_52_P214042	Zbtb46	3.21473	A	24.5817	7.64659	NM_028125
30891			O	O	O	O							O																3.21434	A	A_55_P1972297	A_55_P1972297	Plk5	3.21434	A	10.1708	3.1642	NM_183152
3195																													3.21358	A	A_30_P01020619	A_30_P01020619		3.21358	A	8.49036	2.64202
27383																													3.20989	A	A_52_P597545	A_52_P597545	Olfr444	3.20989	A	8.70136	2.7108	NM_146656
33733																													3.20924	A	A_55_P1998001	A_55_P1998001	DXBay18	3.20924	A	23.594	7.3519	NM_001025384
22551																													3.20078	A	A_51_P480136	A_51_P480136	Cryba2	3.20078	A	9.50897	2.97083	NM_021541
32917																													3.1991	A	A_55_P1990217	A_55_P1990217	Zfp13	3.1991	A	7.73986	2.41939	NM_011747
47138											O	O																	3.19903	A	A_55_P2138386	A_55_P2138386	Il5	3.19903	A	17.5636	5.49028	NM_010558
44886																													3.19687	A	A_55_P2110998	A_55_P2110998	Gpr153	3.19687	A	24.5897	7.6918	NM_178406
12088																													3.19655	A	A_30_P01029512	A_30_P01029512		3.19655	A	10.2814	3.21642
16675																													3.19506	A	A_51_P124535	A_51_P124535	Mest	3.19506	A	12.1933	3.81631	NM_008590
7825																													3.19471	A	A_30_P01025249	A_30_P01025249		3.19471	A	34.6346	10.8412
811																													3.19088	A	A_30_P01018235	A_30_P01018235		3.19088	A	12.8529	4.02802
2101																													3.18972	A	A_30_P01019525	A_30_P01019525		3.18972	A	9.84595	3.08678
18141						O							O																3.18495	A	A_51_P213099	A_51_P213099	Ntng1	3.18495	A	9.19919	2.88833	AK053689
7218																													3.18206	A	A_30_P01024642	A_30_P01024642		3.18206	A	26.5883	8.35567
19921																													3.18164	A	A_51_P322851	A_51_P322851	Olfr622	3.18164	A	46.457	14.6016	NM_147083
37165																													3.17912	A	A_55_P2029701	A_55_P2029701		3.17912	A	9.06681	2.85199	AK149800
33675						O																							3.17856	A	A_55_P1997465	A_55_P1997465	Ggnbp1	3.17856	A	8.85894	2.78709	NM_027544
53241																													3.17832	A	A_55_P2416464	A_55_P2416464	4921511I17Rik	3.17832	A	10.0038	3.1475	NR_045829
8935																													3.17535	A	A_30_P01026359	A_30_P01026359		3.17535	A	17.9074	5.63951
8863																													3.17416	A	A_30_P01026287	A_30_P01026287		3.17416	A	8.56905	2.69963
33068																													3.16787	A	A_55_P1991710	A_55_P1991710	Samt2	3.16787	A	9.59347	3.02837	NM_001037167
47045																													3.16409	A	A_55_P2137291	A_55_P2137291	Gm16487	3.16409	A	9.42752	2.97953	AK082708
123																													3.16036	A	A_30_P01017547	A_30_P01017547		3.16036	A	21.3963	6.7702
50134																													3.15967	A	A_55_P2176953	A_55_P2176953	Usp51	3.15967	A	23.7853	7.52776	NM_001137547
21673						O																							3.1586	A	A_51_P426353	A_51_P426353	Ucp1	3.1586	A	10.8024	3.42	NM_009463
20487																													3.15604	A	A_51_P355526	A_51_P355526	Gm5111	3.15604	A	8.35714	2.64798	NM_183309
44440															O														3.15155	A	A_55_P2105978	A_55_P2105978	Stxbp5l	3.15155	A	35.7891	11.356	NM_172440
40822																													3.1492	A	A_55_P2066440	A_55_P2066440	Myh3	3.1492	A	12.6186	4.00692	NM_001099635
18910										O																			3.1491	A	A_51_P259296	A_51_P259296	Lpl	3.1491	A	19.9784	6.34417	NM_008509
52734																													3.14905	A	A_55_P2364916	A_55_P2364916	8030402F09Rik	3.14905	A	19.7196	6.26206	CB320031
38496																													3.14262	A	A_55_P2042860	A_55_P2042860	Gm5409	3.14262	A	7.55744	2.40482	NM_001003664
25284																													3.13829	A	A_52_P33831	A_52_P33831	Lrrc27	3.13829	A	25.7823	8.21539	NM_027164
14061																													3.13745	A	A_30_P01031485	A_30_P01031485		3.13745	A	35.1983	11.2188
20777				O																									3.13429	A	A_51_P374101	A_51_P374101	Pard6b	3.13429	A	11.9573	3.81501	NM_021409
35638																													3.13268	A	A_55_P2015208	A_55_P2015208		3.13268	A	8.38953	2.67807
15147																													3.13152	A	A_30_P01032571	A_30_P01032571		3.13152	A	9.08713	2.90183
38568																													3.12956	A	A_55_P2043569	A_55_P2043569		3.12956	A	13.4533	4.29878
9671																													3.1295	A	A_30_P01027095	A_30_P01027095		3.1295	A	9.88553	3.15882
15060																													3.12793	A	A_30_P01032484	A_30_P01032484		3.12793	A	8.31985	2.65986
16076																													3.12437	A	A_30_P01033500	A_30_P01033500		3.12437	A	8.37589	2.68083
51480																													3.12381	A	A_55_P2241015	A_55_P2241015	1190001M18Rik	3.12381	A	11.5104	3.68473	BC023846
44054																													3.12211	A	A_55_P2101402	A_55_P2101402		3.12211	A	8.73367	2.79736
31657			O		O																								3.12118	A	A_55_P1979092	A_55_P1979092	Naip1	3.12118	A	12.7796	4.09449	NM_008670
15607																													3.11845	A	A_30_P01033031	A_30_P01033031		3.11845	A	37.1334	11.9077
42424																													3.11649	A	A_55_P2083257	A_55_P2083257	A3galt2	3.11649	A	9.62452	3.08826	NM_001009819
22270																													3.11631	A	A_51_P464387	A_51_P464387	Hspb8	3.11631	A	8.37813	2.68848	NM_030704
10942																													3.1144	A	A_30_P01028366	A_30_P01028366		3.1144	A	21.4359	6.88284
21917						O	O																						3.11367	A	A_51_P440985	A_51_P440985	Fgf15	3.11367	A	20.6345	6.62707	NM_008003
18155	O														O														3.10831	A	A_51_P214187	A_51_P214187	Slc6a3	3.10831	A	17.3559	5.5837	NM_010020
45766																													3.10704	A	A_55_P2121456	A_55_P2121456	Fam43a	3.10704	A	33.9926	10.9405	NM_177632
51524																													3.10594	A	A_55_P2244677	A_55_P2244677	6720422M22Rik	3.10594	A	19.0539	6.13465	AK032738
53706																													3.10525	A	A_66_P100451	A_66_P100451	1700074P13Rik	3.10525	A	9.028	2.90733	NM_028550
9380																													3.09882	A	A_30_P01026804	A_30_P01026804		3.09882	A	9.77977	3.15596
19725																													3.09797	A	A_51_P309854	A_51_P309854	Kcnn2	3.09797	A	8.4648	2.73237	NM_080465
21638	O																												3.09737	A	A_51_P424338	A_51_P424338	Nqo1	3.09737	A	34.6074	11.1732	NM_008706
51541																													3.09712	A	A_55_P2246147	A_55_P2246147	D7Ertd495e	3.09712	A	9.01848	2.91189	AU021791
22393						O																							3.0961	A	A_51_P471126	A_51_P471126	Cyp2c66	3.0961	A	8.11278	2.62032	NM_001011707
17991																													3.09528	A	A_51_P205334	A_51_P205334	Tnfrsf8	3.09528	A	7.95887	2.57129	NM_009401
51817																													3.09505	A	A_55_P2274423	A_55_P2274423	2900060N18Rik	3.09505	A	7.52312	2.4307	AK077811
21468																													3.09349	A	A_51_P414746	A_51_P414746	Defb15	3.09349	A	9.33179	3.01659	NM_139222
10519																													3.08606	A	A_30_P01027943	A_30_P01027943		3.08606	A	15.1432	4.90695
6773																													3.08599	A	A_30_P01024197	A_30_P01024197		3.08599	A	8.29482	2.6879
991																													3.08453	A	A_30_P01018415	A_30_P01018415		3.08453	A	10.8298	3.51099
21330																													3.08132	A	A_51_P406165	A_51_P406165	Fam55b	3.08132	A	8.34727	2.70899	NM_030069
1514																													3.07973	A	A_30_P01018938	A_30_P01018938		3.07973	A	9.69351	3.14752
44952																													3.0789	A	A_55_P2111756	A_55_P2111756	Rhox2c	3.0789	A	7.58862	2.46472	NM_001099318
30893																													3.07655	A	A_55_P1972328	A_55_P1972328		3.07655	A	8.8795	2.88619
47022																													3.07331	A	A_55_P2136935	A_55_P2136935	Rgs7bp	3.07331	A	8.19195	2.66551	NM_029879
19819										O																			3.0733	A	A_51_P315666	A_51_P315666	Nid2	3.0733	A	18.7333	6.09548	NM_008695
39784																													3.0722	A	A_55_P2055642	A_55_P2055642	2810407A14Rik	3.0722	A	19.276	6.27434	AK153724
7137																													3.0707	A	A_30_P01024561	A_30_P01024561		3.0707	A	15.1056	4.91926
43945																													3.06732	A	A_55_P2100103	A_55_P2100103	Htr7	3.06732	A	8.21771	2.67912	NM_008315
8764																													3.06705	A	A_30_P01026188	A_30_P01026188		3.06705	A	7.85543	2.56123
50071																													3.06429	A	A_55_P2176087	A_55_P2176087	Cox11	3.06429	A	26.2476	8.56564
35214																													3.06272	A	A_55_P2011111	A_55_P2011111	Cyp4a10	3.06272	A	9.67841	3.16007	NM_010011
22520																													3.06255	A	A_51_P478581	A_51_P478581	1700030F18Rik	3.06255	A	9.44041	3.08253	NM_028180
9945																													3.06089	A	A_30_P01027369	A_30_P01027369		3.06089	A	7.486	2.44569
40519						O							O																3.06009	A	A_55_P2063316	A_55_P2063316	Mgll	3.06009	A	21.7409	7.10466	NM_001166251
7348																													3.05888	A	A_30_P01024772	A_30_P01024772		3.05888	A	8.50915	2.78179
49126						O							O																3.05531	A	A_55_P2163353	A_55_P2163353	Sox3	3.05531	A	7.81913	2.5592	NM_009237
16949																													3.05438	A	A_51_P141769	A_51_P141769	Trim17	3.05438	A	10.171	3.32996	NM_031172
30674																													3.05299	A	A_55_P1970570	A_55_P1970570	Rdh8	3.05299	A	11.7232	3.83991	NM_001030290
3426																													3.05178	A	A_30_P01020850	A_30_P01020850		3.05178	A	20.4701	6.7076
9717																													3.05161	A	A_30_P01027141	A_30_P01027141		3.05161	A	7.74513	2.53805
33734																													3.05141	A	A_55_P1998006	A_55_P1998006	Klra33	3.05141	A	8.02087	2.62858	NM_001039118
55624						O							O																3.04933	A	A_66_P139785	A_66_P139785	Ppap2b	3.04933	A	8.05444	2.64138	NM_080555
41527																													3.04915	A	A_55_P2073592	A_55_P2073592	Lrp2bp	3.04915	A	21.0832	6.91445	NM_026278
3727																													3.04699	A	A_30_P01021151	A_30_P01021151		3.04699	A	8.53841	2.80225
39344																													3.04475	A	A_55_P2051236	A_55_P2051236	Gpr152	3.04475	A	27.1288	8.91003	NM_206973
2195																													3.04357	A	A_30_P01019619	A_30_P01019619		3.04357	A	8.01932	2.63484
52263																													3.04173	A	A_55_P2317580	A_55_P2317580	Gm11747	3.04173	A	8.9333	2.93692	NR_045902
10098																													3.04118	A	A_30_P01027522	A_30_P01027522		3.04118	A	8.24867	2.71232
32949				O																									3.04073	A	A_55_P1990483	A_55_P1990483	Gas2l1	3.04073	A	12.9937	4.27321	NM_144560
23139																													3.04033	A	A_51_P512306	A_51_P512306	Kirrel2	3.04033	A	8.59328	2.82643	NM_172898
42408																													3.03879	A	A_55_P2083103	A_55_P2083103	Nkx2-4	3.03879	A	23.6101	7.76959	NM_023504
6141																													3.03308	A	A_30_P01023565	A_30_P01023565		3.03308	A	11.377	3.75098
2683																													3.02781	A	A_30_P01020107	A_30_P01020107		3.02781	A	9.14062	3.01889
21276																													3.02561	A	A_51_P402403	A_51_P402403	Vmn1r198	3.02561	A	7.75624	2.56353	NM_134220
18004																													3.02508	A	A_51_P206197	A_51_P206197	Gtf2a1l	3.02508	A	13.5167	4.46823	NM_023630
51275												O																	3.02322	A	A_55_P2220748	A_55_P2220748	Mep1b	3.02322	A	8.04305	2.66042	NM_008586
43074																													3.01652	A	A_55_P2090484	A_55_P2090484	Pde10a	3.01652	A	8.17881	2.71134	NM_011866
4197																													3.01535	A	A_30_P01021621	A_30_P01021621		3.01535	A	8.92435	2.95964
16616																													3.0149	A	A_51_P121198	A_51_P121198	Arl10	3.0149	A	17.5583	5.82384	NM_019968
15038																													3.01275	A	A_30_P01032462	A_30_P01032462		3.01275	A	8.40767	2.7907
40960																													3.01243	A	A_55_P2067826	A_55_P2067826	Ccdc38	3.01243	A	9.97971	3.31284	NM_175488
27882																													3.01184	A	A_52_P659470	A_52_P659470	Rgs9bp	3.01184	A	17.5676	5.83283	NM_145840
8295																													3.01173	A	A_30_P01025719	A_30_P01025719		3.01173	A	8.61482	2.86042
48887						O							O																3.0114	A	A_55_P2160286	A_55_P2160286	Olfm1	3.0114	A	24.1369	8.01516	NM_001038612
41865												O																	3.00955	A	A_55_P2077055	A_55_P2077055	Itih4	3.00955	A	8.40942	2.79424	NM_018746
51708																													3.00949	A	A_55_P2261572	A_55_P2261572	Adam3	3.00949	A	8.43108	2.80149	NM_009619
47923																													3.00728	A	A_55_P2148016	A_55_P2148016	BC039966	3.00728	A	9.15904	3.04562	NR_040670
31378																													3.0056	A	A_55_P1976584	A_55_P1976584	Tmod2	3.0056	A	27.218	9.05576	NM_001038710
33104						O																							3.00327	A	A_55_P1992019	A_55_P1992019	Ptpru	3.00327	A	27.6905	9.22011	NM_001083119
16898																													3.00323	A	A_51_P139030	A_51_P139030	Slc38a3	3.00323	A	34.4644	11.4758	NM_023805
44370																													3.00124	A	A_55_P2105135	A_55_P2105135	Mrap2	3.00124	A	9.43887	3.14499	NM_001177731
17757																													3.00023	A	A_51_P190961	A_51_P190961	Gzmf	3.00023	A	9.31618	3.10516	NM_010374
43571																													2.9996	A	A_55_P2096035	A_55_P2096035	Rundc3a	2.9996	A	16.6641	5.55544	NM_001252347
37678																													2.99833	A	A_55_P2034665	A_55_P2034665		2.99833	A	8.36217	2.78894
15741																													2.99234	A	A_30_P01033165	A_30_P01033165		2.99234	A	7.59521	2.53822
5862																													2.99126	A	A_30_P01023286	A_30_P01023286		2.99126	A	7.60177	2.54132
52739																													2.98979	A	A_55_P2365710	A_55_P2365710	B130046B21Rik	2.98979	A	43.5179	14.5555	XR_105701
12494																													2.9831	A	A_30_P01029918	A_30_P01029918		2.9831	A	14.3016	4.7942
16033																													2.98222	A	A_30_P01033457	A_30_P01033457		2.98222	A	14.3584	4.81468
11220																													2.98204	A	A_30_P01028644	A_30_P01028644		2.98204	A	23.3729	7.83789
12832																													2.97934	A	A_30_P01030256	A_30_P01030256		2.97934	A	7.91331	2.65606
27847			O		O						O	O			O														2.97913	A	A_52_P655136	A_52_P655136	Nlrc4	2.97913	A	20.3675	6.83672	NM_001033367
4670																													2.97679	A	A_30_P01022094	A_30_P01022094		2.97679	A	7.43112	2.49636
17584		O																											2.97667	A	A_51_P179531	A_51_P179531	Flt4	2.97667	A	7.59897	2.55284	NM_008029
49443																													2.9758	A	A_55_P2167630	A_55_P2167630	6330416G13Rik	2.9758	A	25.2532	8.4862	NM_144905
31173																													2.97501	A	A_55_P1974690	A_55_P1974690	42074	2.97501	A	8.29455	2.78808	AK035990
31764						O						O																	2.97289	A	A_55_P1980025	A_55_P1980025	Il17c	2.97289	A	10.7893	3.62923	NM_145834
28603																													2.97283	A	A_55_P1953341	A_55_P1953341	Wfdc2	2.97283	A	10.1493	3.41402	NM_026323
33408																													2.97138	A	A_55_P1994688	A_55_P1994688	Fam40b	2.97138	A	8.85573	2.98035	NM_001037740
39991																													2.96973	A	A_55_P2057901	A_55_P2057901		2.96973	A	23.225	7.82057	AK149266
12678																													2.96756	A	A_30_P01030102	A_30_P01030102		2.96756	A	26.1087	8.79804
53115																													2.96652	A	A_55_P2404658	A_55_P2404658	Gm17501	2.96652	A	16.7383	5.64238	XR_106421
1570																													2.9647	A	A_30_P01018994	A_30_P01018994		2.9647	A	11.4525	3.86295
54669																													2.96419	A	A_66_P119790	A_66_P119790	Nhsl2	2.96419	A	8.82516	2.97726	NM_001163610
11774																													2.96075	A	A_30_P01029198	A_30_P01029198		2.96075	A	19.977	6.74728
33701																													2.95684	A	A_55_P1997676	A_55_P1997676	2610109H07Rik	2.95684	A	18.0003	6.08769	NM_027426
23495																													2.95532	A	A_52_P1174	A_52_P1174	Gal3st4	2.95532	A	9.22022	3.11988	NM_001033416
15884																													2.95393	A	A_30_P01033308	A_30_P01033308		2.95393	A	8.72736	2.95449
53015																													2.95379	A	A_55_P2394490	A_55_P2394490	D630004K10Rik	2.95379	A	9.12186	3.08819	AK052609
44868																													2.95327	A	A_55_P2110725	A_55_P2110725	Bai2	2.95327	A	8.00201	2.70954	NM_173071
13666																													2.95227	A	A_30_P01031090	A_30_P01031090		2.95227	A	9.59254	3.24921
3265																													2.95224	A	A_30_P01020689	A_30_P01020689		2.95224	A	7.50528	2.54224
46735																													2.95126	A	A_55_P2133365	A_55_P2133365	1110017D15Rik	2.95126	A	7.73473	2.62082	NM_001253777
11186																													2.9497	A	A_30_P01028610	A_30_P01028610		2.9497	A	14.6601	4.97001
38453							O																						2.94783	A	A_55_P2042510	A_55_P2042510	Srgap1	2.94783	A	9.26813	3.14405	NM_001081037
15530																													2.9475	A	A_30_P01032954	A_30_P01032954		2.9475	A	31.2197	10.5919
11609																													2.9472	A	A_30_P01029033	A_30_P01029033		2.9472	A	8.90433	3.02128
9271																													2.94397	A	A_30_P01026695	A_30_P01026695		2.94397	A	8.36327	2.84082
7368																													2.94347	A	A_30_P01024792	A_30_P01024792		2.94347	A	16.3796	5.56472
12233																													2.94104	A	A_30_P01029657	A_30_P01029657		2.94104	A	34.0115	11.5645
10319																													2.93982	A	A_30_P01027743	A_30_P01027743		2.93982	A	24.329	8.27568
19646																													2.93938	A	A_51_P305061	A_51_P305061	0610039K10Rik	2.93938	A	8.32425	2.83198	NR_028113
10721																													2.93933	A	A_30_P01028145	A_30_P01028145		2.93933	A	7.71188	2.62369
22400																													2.93764	A	A_51_P471619	A_51_P471619	Actl7b	2.93764	A	7.53119	2.56369	NM_025271
29985																													2.93539	A	A_55_P1964553	A_55_P1964553		2.93539	A	32.493	11.0694
994																													2.93427	A	A_30_P01018418	A_30_P01018418		2.93427	A	26.677	9.09151
2913																													2.93228	A	A_30_P01020337	A_30_P01020337		2.93228	A	7.75034	2.64311
36611						O							O																2.93212	A	A_55_P2024525	A_55_P2024525	Prdm8	2.93212	A	7.4041	2.52517	NM_029947
18763																													2.93203	A	A_51_P249363	A_51_P249363	4930417O22Rik	2.93203	A	13.4776	4.59669	NR_045806
52649																													2.93095	A	A_55_P2356736	A_55_P2356736	6720483E21Rik	2.93095	A	14.6817	5.00919	NR_040492
19282		O					O																						2.92891	A	A_51_P282523	A_51_P282523	Gpr124	2.92891	A	18.6321	6.36143	NM_054044
2892																													2.92838	A	A_30_P01020316	A_30_P01020316		2.92838	A	7.28796	2.48873
9705																													2.92731	A	A_30_P01027129	A_30_P01027129		2.92731	A	7.21842	2.46588
24697																													2.9267	A	A_52_P262930	A_52_P262930	2310081J21Rik	2.9267	A	7.82979	2.6753	NR_045474
29080																													2.9258	A	A_55_P1957301	A_55_P1957301		2.9258	A	7.24786	2.47723
38942						O							O																2.92573	A	A_55_P2047003	A_55_P2047003	Bhlhe23	2.92573	A	10.0293	3.42796	NM_080641
14966																													2.91911	A	A_30_P01032390	A_30_P01032390		2.91911	A	28.335	9.70673
17826																													2.91773	A	A_51_P195374	A_51_P195374	Baiap2l1	2.91773	A	29.3223	10.0497	NM_025833
36646																													2.91635	A	A_55_P2024868	A_55_P2024868	Psg18	2.91635	A	7.22229	2.47648	NM_011963
13974																													2.9157	A	A_30_P01031398	A_30_P01031398		2.9157	A	29.3921	10.0806
19380																													2.91395	A	A_51_P288295	A_51_P288295		2.91395	A	31.0278	10.648	FM179740
9837																													2.9037	A	A_30_P01027261	A_30_P01027261		2.9037	A	22.4299	7.72459
19685																													2.89913	A	A_51_P307697	A_51_P307697	Olfr498	2.89913	A	8.76154	3.02213	NM_146307
28516																													2.89883	A	A_55_P1952664	A_55_P1952664		2.89883	A	7.49789	2.58652
12622																													2.8957	A	A_30_P01030046	A_30_P01030046		2.8957	A	7.80193	2.69432
16333																													2.89203	A	A_51_P104718	A_51_P104718	Gpr12	2.89203	A	8.22244	2.84314	NM_001010941
49395																													2.88818	A	A_55_P2167070	A_55_P2167070	Kif5a	2.88818	A	19.8007	6.85577	NM_008447
818																													2.88767	A	A_30_P01018242	A_30_P01018242		2.88767	A	17.066	5.90994
13953																													2.88685	A	A_30_P01031377	A_30_P01031377		2.88685	A	9.36876	3.24532
43774																													2.88584	A	A_55_P2098170	A_55_P2098170	Olfr401	2.88584	A	28.6308	9.92116	NM_146706
26331																													2.88536	A	A_52_P474152	A_52_P474152	Onecut3	2.88536	A	7.83519	2.7155	NM_139226
6396																													2.88479	A	A_30_P01023820	A_30_P01023820		2.88479	A	8.50659	2.94877
5826																													2.88466	A	A_30_P01023250	A_30_P01023250		2.88466	A	8.33556	2.88962
35382																													2.88454	A	A_55_P2012679	A_55_P2012679	Kcnh8	2.88454	A	11.8467	4.10696
17																													2.88203	A	A_30_P01017441	A_30_P01017441		2.88203	A	23.4411	8.13353
12205																													2.87938	A	A_30_P01029629	A_30_P01029629		2.87938	A	22.648	7.86557
30848						O																							2.87721	A	A_55_P1971962	A_55_P1971962	Tmem176b	2.87721	A	32.5023	11.2965	NM_023056
33757																													2.87387	A	A_55_P1998204	A_55_P1998204		2.87387	A	7.67335	2.67004	AK131853
46601																													2.87273	A	A_55_P2131737	A_55_P2131737		2.87273	A	7.84803	2.73191
48505			O		O	O	O	O			O		O																2.87228	A	A_55_P2155620	A_55_P2155620	Mef2c	2.87228	A	8.09158	2.81712	NM_025282
10258																													2.87182	A	A_30_P01027682	A_30_P01027682		2.87182	A	7.9568	2.77065
335																													2.86738	A	A_30_P01017759	A_30_P01017759		2.86738	A	14.9377	5.20953
9387																													2.86444	A	A_30_P01026811	A_30_P01026811		2.86444	A	21.5523	7.52407
14512																													2.85956	A	A_30_P01031936	A_30_P01031936		2.85956	A	9.59074	3.35392
21618																													2.8594	A	A_51_P423356	A_51_P423356	Katnal2	2.8594	A	7.7774	2.71995	NM_027721
26689																													2.85936	A	A_52_P515094	A_52_P515094	Tmem176a	2.85936	A	31.2131	10.9161	NM_025326
22840																													2.85896	A	A_51_P495462	A_51_P495462	Gad2	2.85896	A	28.8412	10.088	NM_008078
52610																													2.85874	A	A_55_P2351345	A_55_P2351345		2.85874	A	7.05781	2.46885	AK139381
4298																													2.85494	A	A_30_P01021722	A_30_P01021722		2.85494	A	8.06106	2.82355
18679																													2.85254	A	A_51_P245202	A_51_P245202		2.85254	A	7.64697	2.68075	XR_105172
20410																													2.8525	A	A_51_P350817	A_51_P350817	Cnn1	2.8525	A	7.4788	2.62184	NM_009922
15821																													2.84871	A	A_30_P01033245	A_30_P01033245		2.84871	A	11.0489	3.87858
249																													2.84797	A	A_30_P01017673	A_30_P01017673		2.84797	A	6.92813	2.43265
35862																													2.84796	A	A_55_P2017343	A_55_P2017343	Olfr767	2.84796	A	7.26901	2.55236	NM_146318
15205																													2.84679	A	A_30_P01032629	A_30_P01032629		2.84679	A	6.98593	2.45397
9694																													2.84676	A	A_30_P01027118	A_30_P01027118		2.84676	A	9.14057	3.21087
15454																													2.84515	A	A_30_P01032878	A_30_P01032878		2.84515	A	19.8264	6.96848
33256																													2.84494	A	A_55_P1993419	A_55_P1993419	Cyp2c54	2.84494	A	7.13309	2.50729	NM_206537
46874											O																		2.84282	A	A_55_P2135079	A_55_P2135079	H2-M5	2.84282	A	8.31838	2.92611	AK051129
2929																													2.84216	A	A_30_P01020353	A_30_P01020353		2.84216	A	7.73697	2.72222
24677																													2.84078	A	A_52_P259817	A_52_P259817	Upp2	2.84078	A	8.00672	2.8185	NM_029692
33990						O				O																			2.83899	A	A_55_P2000122	A_55_P2000122	Tgfb1i1	2.83899	A	7.7588	2.73295	AK041233
10690																													2.837	A	A_30_P01028114	A_30_P01028114		2.837	A	7.08883	2.4987
31970																													2.83592	A	A_55_P1981756	A_55_P1981756	Vmn2r123	2.83592	A	7.38894	2.60548	NM_009485
39845																													2.83467	A	A_55_P2056310	A_55_P2056310	Asrgl1	2.83467	A	26.3538	9.29694	NM_025610
30461																													2.83133	A	A_55_P1968703	A_55_P1968703	Gfra2	2.83133	A	22.1647	7.82835	NM_008115
33649																													2.82383	A	A_55_P1997215	A_55_P1997215		2.82383	A	26.8546	9.51001
11671																													2.82134	A	A_30_P01029095	A_30_P01029095		2.82134	A	29.3601	10.4064
48295																													2.82101	A	A_55_P2152672	A_55_P2152672		2.82101	A	28.7445	10.1894
24983						O																							2.81878	A	A_52_P300451	A_52_P300451	Tcf23	2.81878	A	15.8635	5.62779	NM_053085
15452																													2.81851	A	A_30_P01032876	A_30_P01032876		2.81851	A	6.85223	2.43115
38446																													2.81743	A	A_55_P2042462	A_55_P2042462	Ptrh1	2.81743	A	6.7728	2.40389	AK132137
51658																													2.81652	A	A_55_P2256393	A_55_P2256393	1700030L22Rik	2.81652	A	9.87755	3.507	BU961976
1372																													2.81504	A	A_30_P01018796	A_30_P01018796		2.81504	A	7.72435	2.74395
52757			O		O																								2.81349	A	A_55_P2367461	A_55_P2367461	Acer2	2.81349	A	6.78158	2.41038	NM_139306
1876																													2.81274	A	A_30_P01019300	A_30_P01019300		2.81274	A	23.3852	8.31401
28057																													2.81175	A	A_52_P68221	A_52_P68221	Gria3	2.81175	A	7.77112	2.7638	NM_016886
11592																													2.80872	A	A_30_P01029016	A_30_P01029016		2.80872	A	8.89049	3.16532
6164																													2.80837	A	A_30_P01023588	A_30_P01023588		2.80837	A	11.8919	4.23445
4219																													2.80742	A	A_30_P01021643	A_30_P01021643		2.80742	A	12.9822	4.62424
47526											O																		2.80708	A	A_55_P2143154	A_55_P2143154	Gbp7	2.80708	A	18.7194	6.66862	AY496685
49411																													2.80477	A	A_55_P2167249	A_55_P2167249	Ccdc112	2.80477	A	20.4658	7.2968	NM_001160399
20878																													2.80332	A	A_51_P379750	A_51_P379750	Myoz1	2.80332	A	37.7888	13.48	NM_021508
2516																													2.80291	A	A_30_P01019940	A_30_P01019940		2.80291	A	11.4167	4.07316
30910																													2.80265	A	A_55_P1972517	A_55_P1972517	Gm11544	2.80265	A	10.5575	3.76698	NM_001205037
49836						O							O																2.80251	A	A_55_P2172899	A_55_P2172899	Rp1	2.80251	A	8.42846	3.00747	NM_011283
14918																													2.80213	A	A_30_P01032342	A_30_P01032342		2.80213	A	16.7092	5.96305
37222									O																				2.80209	A	A_55_P2030234	A_55_P2030234	Fan1	2.80209	A	15.3702	5.48524	NM_177893
23191																													2.80184	A	A_51_P515242	A_51_P515242	Fam40b	2.80184	A	32.0697	11.446	NM_177204
46613				O		O		O					O																2.80103	A	A_55_P2131899	A_55_P2131899	Sox4	2.80103	A	28.062	10.0185	NM_009238
73																													2.801	A	A_30_P01017497	A_30_P01017497		2.801	A	10.4206	3.72032
16929																													2.79913	A	A_51_P140803	A_51_P140803	Slco1b2	2.79913	A	23.3604	8.34559	NM_020495
23884																													2.7968	A	A_52_P16419	A_52_P16419	Gpd1	2.7968	A	31.4307	11.2381	NM_010271
2160																													2.79439	A	A_30_P01019584	A_30_P01019584		2.79439	A	33.4711	11.9779
15075																													2.79331	A	A_30_P01032499	A_30_P01032499		2.79331	A	7.82058	2.79975
2869																													2.78973	A	A_30_P01020293	A_30_P01020293		2.78973	A	17.8909	6.41314
21301						O							O																2.78932	A	A_51_P404077	A_51_P404077	Fzd2	2.78932	A	34.5942	12.4024	NM_020510
12317																													2.78699	A	A_30_P01029741	A_30_P01029741		2.78699	A	6.99861	2.51117
25471							O																						2.78644	A	A_52_P361081	A_52_P361081	Arhgef16	2.78644	A	7.493	2.68909	NM_001112744
9714																													2.78441	A	A_30_P01027138	A_30_P01027138		2.78441	A	15.4439	5.54657
4432																													2.78414	A	A_30_P01021856	A_30_P01021856		2.78414	A	7.35137	2.64045
7100																													2.78244	A	A_30_P01024524	A_30_P01024524		2.78244	A	11.5826	4.16274
48150																													2.78231	A	A_55_P2150811	A_55_P2150811	6330405D24Rik	2.78231	A	10.5933	3.80739	AK161433
29126																													2.78197	A	A_55_P1957644	A_55_P1957644		2.78197	A	6.9176	2.48659	XR_104763
42800																													2.78172	A	A_55_P2087295	A_55_P2087295	Gm4022	2.78172	A	25.2958	9.09356	AK015147
18151																													2.78037	A	A_51_P213928	A_51_P213928	Nap1l3	2.78037	A	18.4577	6.63856	NM_138742
13136																													2.78012	A	A_30_P01030560	A_30_P01030560		2.78012	A	7.38754	2.65727
9894																													2.77996	A	A_30_P01027318	A_30_P01027318		2.77996	A	8.96799	3.22595
20740																													2.77919	A	A_51_P371588	A_51_P371588	Olfr1121	2.77919	A	6.89649	2.48148	NM_146348
28652																													2.77776	A	A_55_P1953758	A_55_P1953758	Serinc2	2.77776	A	24.5129	8.8247	NM_001253386
49368																													2.77465	A	A_55_P2166713	A_55_P2166713	Gm13446	2.77465	A	7.38157	2.66036	NR_045894
37582																													2.77425	A	A_55_P2033720	A_55_P2033720	Olfr331	2.77425	A	10.8581	3.91389	NM_001011861
21039																													2.77396	A	A_51_P389216	A_51_P389216	Fam131b	2.77396	A	12.3496	4.45197	NM_029528
31703																													2.77391	A	A_55_P1979508	A_55_P1979508	Clic3	2.77391	A	21.1653	7.63012	NM_027085
37421																													2.77322	A	A_55_P2032340	A_55_P2032340		2.77322	A	6.93968	2.50239
54689																													2.77188	A	A_66_P120125	A_66_P120125	D0H4S114	2.77188	A	15.4135	5.56065	NM_053078
49144																													2.76794	A	A_55_P2163508	A_55_P2163508		2.76794	A	12.3632	4.46656	BB641522
51104																													2.76739	A	A_55_P2205878	A_55_P2205878	1700030N03Rik	2.76739	A	10.4485	3.7756	AK077035
18644																													2.76719	A	A_51_P243435	A_51_P243435	Hsd17b1	2.76719	A	7.90715	2.85747	NM_010475
16520	O																												2.76378	M	A_51_P115374	A_51_P115374	Pot1b	2.76378	M	50.6107	18.3121	NM_028370
10598																													2.76346	A	A_30_P01028022	A_30_P01028022		2.76346	A	8.7811	3.17757
8921																													2.7615	A	A_30_P01026345	A_30_P01026345		2.7615	A	9.49441	3.43814
46893														O															2.76126	A	A_55_P2135311	A_55_P2135311	Nol3	2.76126	A	13.6446	4.94145	NM_030152
3585																													2.76124	A	A_30_P01021009	A_30_P01021009		2.76124	A	12.7024	4.60025
19718																													2.75931	A	A_51_P309556	A_51_P309556	4933425L06Rik	2.75931	A	7.36699	2.66986	NM_025751
2762																													2.75905	A	A_30_P01020186	A_30_P01020186		2.75905	A	17.8009	6.45182
32039																													2.75699	A	A_55_P1982394	A_55_P1982394		2.75699	A	18.2834	6.63167
23803																													2.75658	A	A_52_P15490	A_52_P15490	Pvrl3	2.75658	A	30.7099	11.1406	NM_021496
55226																													2.75603	A	A_66_P131137	A_66_P131137		2.75603	A	9.48314	3.44088	AK079653
53269																													2.75552	A	A_55_P2419061	A_55_P2419061	8430419K02Rik	2.75552	A	7.80167	2.83129	BC050140
21010																													2.75289	A	A_51_P387138	A_51_P387138	Zfp462	2.75289	A	6.62609	2.40696	NM_172867
20280																													2.75217	A	A_51_P343443	A_51_P343443	Olfr1436	2.75217	A	7.50027	2.72522	NM_146687
5219																													2.75065	A	A_30_P01022643	A_30_P01022643		2.75065	A	7.0072	2.54747
55395																													2.74922	A	A_66_P134984	A_66_P134984	Gm15441	2.74922	A	6.94001	2.52436	NR_040409
1960																													2.74734	A	A_30_P01019384	A_30_P01019384		2.74734	A	7.37297	2.68368
47820																													2.74697	A	A_55_P2146678	A_55_P2146678		2.74697	A	11.4799	4.17912
13881																													2.74696	A	A_30_P01031305	A_30_P01031305		2.74696	A	8.19138	2.98198
4016																													2.7458	A	A_30_P01021440	A_30_P01021440		2.7458	A	7.11703	2.59197
16994																													2.74566	A	A_51_P144160	A_51_P144160	Colec10	2.74566	A	6.83291	2.48862	NM_173422
30462																													2.74424	A	A_55_P1968718	A_55_P1968718	Plekha6	2.74424	A	7.40578	2.69867	NM_182930
12069																													2.74393	A	A_30_P01029493	A_30_P01029493		2.74393	A	10.1742	3.70789
51056						O							O																2.74279	A	A_55_P2201345	A_55_P2201345	Hoxc8	2.74279	A	7.4916	2.73138	NM_010466
25849				O																									2.74185	A	A_52_P409578	A_52_P409578	Rassf4	2.74185	A	7.07202	2.57929	NM_178045
21237																													2.74142	A	A_51_P400054	A_51_P400054	4930548H24Rik	2.74142	A	6.69747	2.44307	NM_026296
55409																													2.73714	A	A_66_P135173	A_66_P135173	9630013A20Rik	2.73714	A	6.9086	2.52402	NR_015539
43631																													2.73652	A	A_55_P2096558	A_55_P2096558	Styk1	2.73652	A	12.3302	4.50579	NM_172891
22634																													2.73646	A	A_51_P484559	A_51_P484559	1700011I03Rik	2.73646	A	8.07867	2.95224	NM_029290
11334																													2.73638	A	A_30_P01028758	A_30_P01028758		2.73638	A	9.33837	3.41267
155																													2.73567	A	A_30_P01017579	A_30_P01017579		2.73567	A	13.1851	4.81972
7281																													2.73385	A	A_30_P01024705	A_30_P01024705		2.73385	A	7.06113	2.58285
33545																													2.73114	A	A_55_P1996290	A_55_P1996290	5730422E09Rik	2.73114	A	38.9973	14.2788	AK031519
9446																													2.72973	A	A_30_P01026870	A_30_P01026870		2.72973	A	14.0008	5.12899
16768																													2.72959	A	A_51_P130727	A_51_P130727	Fkbp11	2.72959	A	9.57937	3.50946	NM_024169
12057																													2.7267	A	A_30_P01029481	A_30_P01029481		2.7267	A	7.2093	2.64396
3808																													2.72593	A	A_30_P01021232	A_30_P01021232		2.72593	A	19.0514	6.98894
26298																													2.72541	A	A_52_P469502	A_52_P469502	Cda	2.72541	A	8.61981	3.16276	NM_028176
55080						O																							2.72448	A	A_66_P128525	A_66_P128525	Slfn5	2.72448	A	9.7553	3.58062	NM_183201
8060																													2.72077	A	A_30_P01025484	A_30_P01025484		2.72077	A	8.84823	3.2521
42332																													2.71913	A	A_55_P2082310	A_55_P2082310	Rtkn2	2.71913	A	28.6277	10.5283	NM_001081346
30079						O																							2.71902	A	A_55_P1965456	A_55_P1965456	Onecut1	2.71902	A	6.93266	2.54969	NM_008262
4163																													2.71852	A	A_30_P01021587	A_30_P01021587		2.71852	A	28.2157	10.3791
4794																													2.71836	A	A_30_P01022218	A_30_P01022218		2.71836	A	7.96028	2.92834
15595																													2.71706	A	A_30_P01033019	A_30_P01033019		2.71706	A	22.6026	8.31879
11148																													2.71594	A	A_30_P01028572	A_30_P01028572		2.71594	A	14.1436	5.20763
55399																													2.71431	A	A_66_P135025	A_66_P135025	Gm3960	2.71431	A	7.07295	2.6058	AK042711
2692																													2.7133	A	A_30_P01020116	A_30_P01020116		2.7133	A	6.60572	2.43457
15917																													2.71262	A	A_30_P01033341	A_30_P01033341		2.71262	A	8.69156	3.20412
1243																													2.71031	A	A_30_P01018667	A_30_P01018667		2.71031	A	7.191	2.65321
36580																													2.70889	A	A_55_P2024270	A_55_P2024270	Olfr1288	2.70889	A	8.54003	3.1526	NM_146400
38829																													2.70821	A	A_55_P2045980	A_55_P2045980	Gm10867	2.70821	A	17.9434	6.62558	AK132943
12027																													2.70713	A	A_30_P01029451	A_30_P01029451		2.70713	A	11.1046	4.10198
6055																													2.70654	A	A_30_P01023479	A_30_P01023479		2.70654	A	7.98112	2.94883
15753																													2.7064	A	A_30_P01033177	A_30_P01033177		2.7064	A	17.8471	6.59441
51515																													2.70573	A	A_55_P2243998	A_55_P2243998	Dcst1	2.70573	A	7.64624	2.82594	NM_029974
52082																													2.70452	A	A_55_P2297177	A_55_P2297177	4921513I08Rik	2.70452	A	7.72562	2.85656	AK014883
34253																													2.70363	A	A_55_P2002572	A_55_P2002572	Ephx2	2.70363	A	14.6745	5.42771	NM_007940
24076																													2.69993	A	A_52_P189984	A_52_P189984	Lrrc1	2.69993	A	31.1425	11.5346	NM_172528
1911																													2.69949	A	A_30_P01019335	A_30_P01019335		2.69949	A	6.74131	2.49726
50026																													2.69879	A	A_55_P2175486	A_55_P2175486	Gm10375	2.69879	A	10.7342	3.97742	NM_001098269
39732																													2.69508	A	A_55_P2055152	A_55_P2055152		2.69508	A	24.9602	9.2614
45696																													2.69375	A	A_55_P2120662	A_55_P2120662	Mob3b	2.69375	A	12.0406	4.46983	NM_178061
12376																													2.69249	A	A_30_P01029800	A_30_P01029800		2.69249	A	7.97739	2.96283
30423																													2.69137	A	A_55_P1968399	A_55_P1968399	Rdh7	2.69137	A	8.39745	3.12014	NM_001150749
42970																													2.6906	A	A_55_P2089198	A_55_P2089198	Rgs7	2.6906	A	20.9476	7.78547	NM_011880
4902																													2.68819	A	A_30_P01022326	A_30_P01022326		2.68819	A	8.23814	3.06457
35654											O																		2.68725	A	A_55_P2015363	A_55_P2015363	C1ra	2.68725	A	17.6912	6.58337	NM_023143
46664																													2.68531	A	A_55_P2132608	A_55_P2132608		2.68531	A	7.22192	2.68942
16196																													2.68332	A	A_30_P01033620	A_30_P01033620		2.68332	A	8.6087	3.20823
46951																													2.68172	A	A_55_P2136140	A_55_P2136140	Gm12526	2.68172	A	13.3111	4.96364	XR_140613
51034																													2.68136	A	A_55_P2199917	A_55_P2199917	AU043392	2.68136	A	9.79454	3.65283	AK135741
22950				O	O	O																							2.67956	A	A_51_P501844	A_51_P501844	Cyp26b1	2.67956	A	26.0389	9.71761	NM_175475
26250																													2.67897	A	A_52_P464228	A_52_P464228	1700009N14Rik	2.67897	A	21.4559	8.00898	NM_001081095
4380																													2.6789	A	A_30_P01021804	A_30_P01021804		2.6789	A	8.13268	3.03583
8774																													2.67809	A	A_30_P01026198	A_30_P01026198		2.67809	A	6.88636	2.57137
20191																													2.67564	A	A_51_P338510	A_51_P338510	4930402K13Rik	2.67564	A	6.42325	2.40064	XM_135594
50177																													2.67541	A	A_55_P2177578	A_55_P2177578	Atp6v0a1	2.67541	A	17.1876	6.42427	AK166356
12451																													2.67524	A	A_30_P01029875	A_30_P01029875		2.67524	A	16.0518	6.00014
53732																													2.67481	A	A_66_P100951	A_66_P100951		2.67481	A	6.94714	2.59724	XR_105222
51826																													2.67401	A	A_55_P2275030	A_55_P2275030	G630055G22Rik	2.67401	A	7.57148	2.83151	NR_045404
46203																													2.67059	A	A_55_P2126880	A_55_P2126880	Safb2	2.67059	A	13.4657	5.04222	AK031971
20064						O																							2.67006	A	A_51_P331003	A_51_P331003	Sema4g	2.67006	A	11.8528	4.43915	NM_011976
1188																													2.66984	A	A_30_P01018612	A_30_P01018612		2.66984	A	8.62077	3.22894
8020																													2.669	A	A_30_P01025444	A_30_P01025444		2.669	A	7.68236	2.87836
6670																													2.66864	A	A_30_P01024094	A_30_P01024094		2.66864	A	8.28067	3.10296
3816																													2.6682	A	A_30_P01021240	A_30_P01021240		2.6682	A	6.95962	2.60836
16436																													2.66687	A	A_51_P110640	A_51_P110640	Klk1b11	2.66687	A	7.4893	2.80828	NM_010640
39885																													2.66447	A	A_55_P2056719	A_55_P2056719	AF067061	2.66447	A	28.0548	10.5292	NM_199060
50978																													2.66414	A	A_55_P2194958	A_55_P2194958	Nfia	2.66414	A	7.23916	2.71725	NM_010905
837																													2.66402	A	A_30_P01018261	A_30_P01018261		2.66402	A	11.5058	4.31895
21470																													2.66344	A	A_51_P414879	A_51_P414879		2.66344	A	10.9118	4.0969	S60874
21520												O																	2.66323	A	A_51_P417815	A_51_P417815	Mrgpra3	2.66323	A	7.74355	2.90758	NM_153067
22562																													2.66246	A	A_51_P480861	A_51_P480861	Pga5	2.66246	A	9.24655	3.47293	NM_021453
22342																													2.66239	A	A_51_P468073	A_51_P468073	Ggt1	2.66239	A	11.2646	4.23103	NM_008116
34596																													2.66167	A	A_55_P2005475	A_55_P2005475	Sult1a1	2.66167	A	29.6231	11.1296	NM_133670
19409						O				O																			2.66141	A	A_51_P289889	A_51_P289889	Npnt	2.66141	A	7.55613	2.83914	NM_033525
22183																													2.66117	A	A_51_P459176	A_51_P459176	1700095J03Rik	2.66117	A	6.50306	2.44369	XR_105148
38398																													2.66083	A	A_55_P2041924	A_55_P2041924	1700025E21Rik	2.66083	A	6.79834	2.55497	NM_029373
15585																													2.65992	A	A_30_P01033009	A_30_P01033009		2.65992	A	18.4256	6.92712
16224																													2.65969	A	A_30_P01033648	A_30_P01033648		2.65969	A	7.53738	2.83393
47144																													2.65917	A	A_55_P2138457	A_55_P2138457	Olfr523	2.65917	A	7.41238	2.78747	NM_146518
24909																													2.65884	A	A_52_P290341	A_52_P290341	BC032203	2.65884	A	12.0175	4.51983	NM_001100452
1578																													2.65883	A	A_30_P01019002	A_30_P01019002		2.65883	A	12.8247	4.82341
29974																													2.65828	A	A_55_P1964440	A_55_P1964440	Cd164l2	2.65828	A	7.75023	2.91551	NM_027152
55559																													2.65493	A	A_66_P138319	A_66_P138319	Acox2	2.65493	A	7.26308	2.7357	NM_053115
23248																													2.65207	A	A_51_P518600	A_51_P518600	Atp6v1c2	2.65207	A	10.7929	4.06962	NM_133699
30778			O		O		O																						2.65089	A	A_55_P1971378	A_55_P1971378	Nlrp12	2.65089	A	6.36471	2.40097	NM_001033431
12005																													2.64982	A	A_30_P01029429	A_30_P01029429		2.64982	A	38.9947	14.716
1933																													2.64761	A	A_30_P01019357	A_30_P01019357		2.64761	A	8.49585	3.20888
26780																													2.64483	A	A_52_P525725	A_52_P525725	Olfr519	2.64483	A	8.10868	3.06586	NM_207160
42239																													2.64289	A	A_55_P2081283	A_55_P2081283	Dlx4	2.64289	A	8.4146	3.18387	NM_007867
20104																													2.64286	A	A_51_P333549	A_51_P333549	Reg2	2.64286	A	6.36287	2.40757	NM_009043
10239																													2.64133	A	A_30_P01027663	A_30_P01027663		2.64133	A	7.27835	2.75556
47226																													2.64118	A	A_55_P2139464	A_55_P2139464		2.64118	A	8.68061	3.28665
19143																													2.63883	A	A_51_P273157	A_51_P273157	Pde6h	2.63883	A	20.7624	7.86805	NM_023898
9882																													2.63873	A	A_30_P01027306	A_30_P01027306		2.63873	A	7.97214	3.02121
46105																													2.63794	A	A_55_P2125738	A_55_P2125738	Tas2r119	2.63794	A	6.45233	2.44597	NM_020503
32497																													2.63586	A	A_55_P1986612	A_55_P1986612		2.63586	A	6.79768	2.57893
17132																													2.63528	A	A_51_P152444	A_51_P152444	4930465K10Rik	2.63528	A	6.40358	2.42994	NR_027978
15840																													2.63484	A	A_30_P01033264	A_30_P01033264		2.63484	A	14.8756	5.64571
34843										O	O																		2.63417	A	A_55_P2007601	A_55_P2007601	Sftpd	2.63417	A	6.5159	2.4736	NM_009160
17620																													2.63333	A	A_51_P182131	A_51_P182131	5330417C22Rik	2.63333	A	31.17	11.8367	NM_001033304
43375																													2.63275	A	A_55_P2093844	A_55_P2093844	BC049762	2.63275	A	6.56142	2.49223	NM_177567
13234																													2.63261	A	A_30_P01030658	A_30_P01030658		2.63261	A	14.9163	5.66598
24923																													2.62701	A	A_52_P292305	A_52_P292305	Ldlrad1	2.62701	A	7.71252	2.93586	NM_001081272
3070																													2.627	A	A_30_P01020494	A_30_P01020494		2.627	A	7.05698	2.68632
44882						O							O																2.62517	A	A_55_P2110925	A_55_P2110925	Flrt3	2.62517	A	8.45117	3.21928	NM_001172160
8815																													2.62394	A	A_30_P01026239	A_30_P01026239		2.62394	A	6.36055	2.42405
44580																													2.6229	A	A_55_P2107432	A_55_P2107432	Slc18a1	2.6229	A	7.85583	2.9951	NM_153054
35019																													2.62184	A	A_55_P2009116	A_55_P2009116	F830002L21Rik	2.62184	A	10.6625	4.06682	NR_033558
6004																													2.62181	A	A_30_P01023428	A_30_P01023428		2.62181	A	9.61173	3.66607
48684																													2.61903	A	A_55_P2157645	A_55_P2157645	Gm17783	2.61903	A	6.50502	2.48376	XM_003085107
44311																													2.61783	A	A_55_P2104440	A_55_P2104440		2.61783	A	7.19879	2.74991
6258																													2.61689	A	A_30_P01023682	A_30_P01023682		2.61689	A	7.64648	2.92197
39079																													2.61665	A	A_55_P2048429	A_55_P2048429		2.61665	A	7.12232	2.72192
36688															O														2.61588	A	A_55_P2025330	A_55_P2025330	Tacr2	2.61588	A	8.418	3.21804	NM_009314
46113																													2.61484	A	A_55_P2125811	A_55_P2125811	Esam	2.61484	A	6.27782	2.40084	NM_027102
54055																													2.61482	A	A_66_P107534	A_66_P107534		2.61482	A	7.4146	2.83561	AK043982
47136																													2.61293	A	A_55_P2138346	A_55_P2138346	2310003L22Rik	2.61293	A	6.51702	2.49414	NM_027093
49090																													2.61284	A	A_55_P2162870	A_55_P2162870	Cnksr2	2.61284	A	12.4467	4.76366	BY627776
6784																													2.61227	A	A_30_P01024208	A_30_P01024208		2.61227	A	8.09887	3.10031
892																													2.61219	A	A_30_P01018316	A_30_P01018316		2.61219	A	7.37821	2.82453
8479																													2.61061	A	A_30_P01025903	A_30_P01025903		2.61061	A	6.66329	2.55239
11000																													2.60999	A	A_30_P01028424	A_30_P01028424		2.60999	A	11.918	4.56629
36223																													2.60963	A	A_55_P2020726	A_55_P2020726		2.60963	A	16.8846	6.47012
13053																													2.60802	A	A_30_P01030477	A_30_P01030477		2.60802	A	12.2874	4.7114
41474									O																				2.60664	A	A_55_P2073094	A_55_P2073094	Trex2	2.60664	A	7.80835	2.99556	NM_011907
51831											O																		2.60658	A	A_55_P2275279	A_55_P2275279	Mid2	2.60658	A	17.8416	6.84482	NM_011845
31714							O																						2.60613	A	A_55_P1979575	A_55_P1979575	Shroom2	2.60613	A	8.26721	3.17222	NM_172441
15487																													2.60572	A	A_30_P01032911	A_30_P01032911		2.60572	A	20.3036	7.79194
3330																													2.60173	A	A_30_P01020754	A_30_P01020754		2.60173	A	9.01704	3.46578
1360																													2.60095	A	A_30_P01018784	A_30_P01018784		2.60095	A	7.11673	2.73621
40383						O																							2.60041	A	A_55_P2062024	A_55_P2062024	Tcp11	2.60041	A	11.6423	4.4771	AK053725
21349						O																							2.59826	A	A_51_P407248	A_51_P407248	Antxr1	2.59826	A	6.43302	2.4759	NM_054041
20502																													2.59781	A	A_51_P356620	A_51_P356620	Rab39b	2.59781	A	6.29215	2.4221	NM_175122
37820																													2.59775	A	A_55_P2036171	A_55_P2036171	Dusp13	2.59775	A	6.7447	2.59636	NM_001007268
48777																													2.5948	A	A_55_P2158821	A_55_P2158821	Gm1614	2.5948	A	7.94669	3.06255	XM_891736
15120																													2.59461	A	A_30_P01032544	A_30_P01032544		2.59461	A	13.7866	5.31355
1975																													2.59384	A	A_30_P01019399	A_30_P01019399		2.59384	A	36.5443	14.0889
46600																													2.59297	A	A_55_P2131732	A_55_P2131732		2.59297	A	8.88862	3.42796
1707																													2.59192	A	A_30_P01019131	A_30_P01019131		2.59192	A	8.35794	3.22461
27089																													2.59167	A	A_52_P562267	A_52_P562267	9130409I23Rik	2.59167	A	6.27504	2.42123	NM_001033819
45661																													2.59158	A	A_55_P2120232	A_55_P2120232		2.59158	A	11.8719	4.58094
47790						O							O																2.59085	A	A_55_P2146314	A_55_P2146314	Lmx1a	2.59085	A	7.83079	3.02247	NM_033652
10442																													2.58936	A	A_30_P01027866	A_30_P01027866		2.58936	A	7.22253	2.78932
14288																													2.58894	A	A_30_P01031712	A_30_P01031712		2.58894	A	6.87125	2.65408
4757																													2.58886	A	A_30_P01022181	A_30_P01022181		2.58886	A	7.96988	3.07852
20592																													2.58846	A	A_51_P362738	A_51_P362738	Dusp18	2.58846	A	10.5615	4.08024	NM_173745
14073																													2.58772	A	A_30_P01031497	A_30_P01031497		2.58772	A	7.77394	3.00417
55120																													2.58764	A	A_66_P129377	A_66_P129377	Gm7644	2.58764	A	9.90273	3.82693	AK087822
8154																													2.58674	A	A_30_P01025578	A_30_P01025578		2.58674	A	8.09223	3.12836
46476																													2.58591	A	A_55_P2130365	A_55_P2130365	Nup93	2.58591	A	7.82977	3.02786	AK045380
3085																													2.58579	A	A_30_P01020509	A_30_P01020509		2.58579	A	6.9896	2.70309
24894																													2.58445	A	A_52_P288260	A_52_P288260	Mrgprb1	2.58445	A	6.5125	2.51988	NM_205810
5585																													2.58295	A	A_30_P01023009	A_30_P01023009		2.58295	A	9.2377	3.57642
1674																													2.58291	A	A_30_P01019098	A_30_P01019098		2.58291	A	6.55286	2.537
17951																													2.58174	A	A_51_P202971	A_51_P202971	Cecr6	2.58174	A	35.0427	13.5733	NM_033567
10688																													2.58046	A	A_30_P01028112	A_30_P01028112		2.58046	A	9.17799	3.55673
42783																													2.58029	A	A_55_P2087153	A_55_P2087153		2.58029	A	6.34795	2.46017
45507																													2.57949	A	A_55_P2118299	A_55_P2118299		2.57949	A	6.98713	2.70873
26241																													2.57872	A	A_52_P463235	A_52_P463235	Ankrd33b	2.57872	A	7.07859	2.745	NM_027496
21383																													2.57858	A	A_51_P408974	A_51_P408974	Olfr1230	2.57858	A	6.8671	2.66313	NM_146789
28775																													2.57844	A	A_55_P1954744	A_55_P1954744		2.57844	A	36.2757	14.0689
20975																													2.57754	A	A_51_P385718	A_51_P385718	Cd177	2.57754	A	6.20953	2.4091	NM_026862
31954																													2.57625	A	A_55_P1981604	A_55_P1981604	Olfr670	2.57625	A	16.3553	6.34847	NM_207146
1969																													2.57488	A	A_30_P01019393	A_30_P01019393		2.57488	A	8.52855	3.31222
4029																													2.57464	A	A_30_P01021453	A_30_P01021453		2.57464	A	12.7771	4.96267
16893																													2.57273	A	A_51_P138807	A_51_P138807		2.57273	A	11.8286	4.59769	AK006001
14724																													2.57206	A	A_30_P01032148	A_30_P01032148		2.57206	A	15.6881	6.09941
50347																													2.57178	A	A_55_P2179939	A_55_P2179939	Dmxl2	2.57178	A	25.5176	9.92218	NM_172771
18123																													2.56895	A	A_51_P212068	A_51_P212068	Abp1	2.56895	A	7.2587	2.82556	NM_029638
15970																													2.56865	A	A_30_P01033394	A_30_P01033394		2.56865	A	8.97683	3.49476
46660																													2.56786	A	A_55_P2132536	A_55_P2132536		2.56786	A	8.16511	3.17973
42087																													2.56785	A	A_55_P2079560	A_55_P2079560	Lilra6	2.56785	A	18.0441	7.02692	NM_011090
44461																													2.5648	A	A_55_P2106185	A_55_P2106185	Olfr1495	2.5648	A	8.24652	3.21528	NM_146344
24932																													2.56353	A	A_52_P293682	A_52_P293682	Sult2a7	2.56353	A	7.09359	2.76712	NM_001184981
42965																													2.56109	A	A_55_P2089113	A_55_P2089113	2900073C17Rik	2.56109	A	7.79215	3.04251	AK013771
52804																													2.56092	A	A_55_P2371242	A_55_P2371242	C80171	2.56092	A	11.6307	4.5416	C80171
4713																													2.56055	A	A_30_P01022137	A_30_P01022137		2.56055	A	6.37832	2.49099
47624																													2.56047	A	A_55_P2144256	A_55_P2144256	Usp17l5	2.56047	A	9.15044	3.57374	NM_010089
26018						O																							2.55971	A	A_52_P431139	A_52_P431139	Foxn2	2.55971	A	35.6385	13.9229	BC138824
18113																													2.55916	A	A_51_P211793	A_51_P211793	Rlbp1	2.55916	A	12.9138	5.04611	NM_020599
41627																													2.55589	A	A_55_P2074678	A_55_P2074678	Gm3831	2.55589	A	8.69578	3.40225	XR_104915
10981																													2.55523	A	A_30_P01028405	A_30_P01028405		2.55523	A	11.7618	4.60304
49953																													2.55218	A	A_55_P2174711	A_55_P2174711		2.55218	A	34.3029	13.4406
26961																													2.55202	A	A_52_P549135	A_52_P549135	Olfr736	2.55202	A	25.7604	10.0941	NM_146666
34409																													2.55001	A	A_55_P2003828	A_55_P2003828		2.55001	A	30.8043	12.0801	XR_035207
3263																													2.54945	A	A_30_P01020687	A_30_P01020687		2.54945	A	6.21804	2.43898
16473																													2.54827	A	A_51_P112817	A_51_P112817	Cyp27a1	2.54827	A	13.4496	5.27795	NM_024264
16602																													2.54716	A	A_51_P120388	A_51_P120388	Snx31	2.54716	A	7.17535	2.81701	NM_025712
54794																													2.5467	A	A_66_P122160	A_66_P122160	Pax6os1	2.5467	A	16.9605	6.65978	NR_002867
26578																													2.54668	A	A_52_P50207	A_52_P50207	Olfr1427	2.54668	A	7.65845	3.00723	NM_146679
13112																													2.54517	A	A_30_P01030536	A_30_P01030536		2.54517	A	6.86577	2.69757
38530																													2.54477	A	A_55_P2043200	A_55_P2043200	Gm6650	2.54477	A	10.1078	3.97197	XR_141477
52123																													2.54338	A	A_55_P2302195	A_55_P2302195	0610040F04Rik	2.54338	A	7.91546	3.11218	NR_040758
12153																													2.53881	A	A_30_P01029577	A_30_P01029577		2.53881	A	10.0023	3.93976
20914																													2.53849	A	A_51_P382204	A_51_P382204	Pdzd7	2.53849	A	9.81678	3.86718	NM_001195265
25362																													2.53799	A	A_52_P349232	A_52_P349232	Arhgap15	2.53799	A	18.4187	7.25723	AK036520
21624																													2.53558	A	A_51_P423743	A_51_P423743	Cldn6	2.53558	A	7.65138	3.01761	NM_018777
14045																													2.53459	A	A_30_P01031469	A_30_P01031469		2.53459	A	22.9907	9.07079
1719																													2.53409	A	A_30_P01019143	A_30_P01019143		2.53409	A	9.55367	3.77006
45054																													2.53408	A	A_55_P2112819	A_55_P2112819	Gabrr3	2.53408	A	6.43147	2.53799	NM_001081190
18344																													2.53154	A	A_51_P225573	A_51_P225573	Olfr981	2.53154	A	23.4702	9.2711	NM_146286
46393																													2.53022	A	A_55_P2129354	A_55_P2129354	Pilra	2.53022	A	10.6784	4.22035	NM_153510
943																													2.52948	A	A_30_P01018367	A_30_P01018367		2.52948	A	8.10436	3.20397
40871						O																							2.52882	A	A_55_P2066996	A_55_P2066996	Cav2	2.52882	A	16.7819	6.63627	NM_016900
52683																													2.52375	A	A_55_P2360356	A_55_P2360356	4933401D09Rik	2.52375	A	7.28855	2.88798	NR_045431
55374						O							O																2.52252	A	A_66_P134501	A_66_P134501	Olfm1	2.52252	A	13.9414	5.52677	NM_019498
46270																													2.52203	A	A_55_P2127795	A_55_P2127795	Fbxo17	2.52203	A	24.5282	9.72555	NM_015796
38899																													2.52028	A	A_55_P2046563	A_55_P2046563	Cym	2.52028	A	19.209	7.62176	NM_001111143
25807		O				O	O																						2.51937	A	A_52_P405145	A_52_P405145	Flt1	2.51937	A	7.68307	3.0496	AK005502
46570																													2.51763	A	A_55_P2131423	A_55_P2131423		2.51763	A	6.23409	2.47617
31944																													2.51735	A	A_55_P1981529	A_55_P1981529	Ttc18	2.51735	A	13.6572	5.42523	NM_001163638
50977																													2.51638	A	A_55_P2194908	A_55_P2194908		2.51638	A	11.8237	4.69871
20401																													2.51351	A	A_51_P349961	A_51_P349961	Gc	2.51351	A	21.1187	8.40208	NM_008096
2354																													2.51289	A	A_30_P01019778	A_30_P01019778		2.51289	A	17.0533	6.78635
10790																													2.51272	A	A_30_P01028214	A_30_P01028214		2.51272	A	6.48453	2.58068
15586																													2.51204	A	A_30_P01033010	A_30_P01033010		2.51204	A	19.723	7.85141
10897																													2.51197	A	A_30_P01028321	A_30_P01028321		2.51197	A	18.1029	7.20666
35546						O							O																2.51196	A	A_55_P2014304	A_55_P2014304	Kank1	2.51196	A	8.51653	3.39039	NM_181404
3155																													2.51051	A	A_30_P01020579	A_30_P01020579		2.51051	A	15.917	6.34014
15676																													2.51024	A	A_30_P01033100	A_30_P01033100		2.51024	A	6.59176	2.62595
11280																													2.50992	A	A_30_P01028704	A_30_P01028704		2.50992	A	10.7211	4.27151
14222																													2.50867	A	A_30_P01031646	A_30_P01031646		2.50867	A	8.93469	3.56152
12180																													2.50817	A	A_30_P01029604	A_30_P01029604		2.50817	A	7.5342	3.00386
50895																													2.50812	A	A_55_P2187243	A_55_P2187243	Olfr426	2.50812	A	10.5539	4.2079	NM_001206926
4662																													2.50663	A	A_30_P01022086	A_30_P01022086		2.50663	A	7.46523	2.9782
5964																													2.50505	A	A_30_P01023388	A_30_P01023388		2.50505	A	7.45494	2.97597
2238																													2.50325	A	A_30_P01019662	A_30_P01019662		2.50325	A	6.86611	2.74288
47130																													2.50292	A	A_55_P2138281	A_55_P2138281		2.50292	A	9.61688	3.84227
54978				O																									2.50135	A	A_66_P126159	A_66_P126159	Tubb1	2.50135	A	6.43464	2.57246	NM_001080971
53817																													2.50118	A	A_66_P102526	A_66_P102526	Zcwpw2	2.50118	A	13.4191	5.36513	AK015254
46790																													2.4999	A	A_55_P2133978	A_55_P2133978	Slc38a8	2.4999	A	7.8781	3.15137	NM_001009950
13421																													2.49835	A	A_30_P01030845	A_30_P01030845		2.49835	A	7.96493	3.18807
10940																													2.49758	A	A_30_P01028364	A_30_P01028364		2.49758	A	6.6888	2.67811
38402																													2.49744	A	A_55_P2041966	A_55_P2041966	Dnajc5b	2.49744	A	20.634	8.26207	NM_001163537
45627																													2.49533	A	A_55_P2119822	A_55_P2119822	D6Ertd474e	2.49533	A	17.0422	6.82963	NR_027803
8150																													2.49494	A	A_30_P01025574	A_30_P01025574		2.49494	A	11.734	4.70313
45436																													2.49478	A	A_55_P2117511	A_55_P2117511		2.49478	A	7.56831	3.03366
52708																													2.49459	A	A_55_P2362645	A_55_P2362645	4930568G15Rik	2.49459	A	7.79235	3.1237	AK036349
54880																													2.48864	A	A_66_P124179	A_66_P124179	Atp6v0d2	2.48864	A	6.74094	2.70868	NM_175406
49275												O																	2.48798	A	A_55_P2165414	A_55_P2165414	Serpina1a	2.48798	A	8.90116	3.57766	NM_001252569
3273																													2.48753	A	A_30_P01020697	A_30_P01020697		2.48753	A	7.52045	3.02327
6589																													2.48658	A	A_30_P01024013	A_30_P01024013		2.48658	A	6.43673	2.58859
41308																													2.48621	A	A_55_P2071349	A_55_P2071349	Trh	2.48621	A	16.1338	6.4893	NM_009426
50056																													2.48597	A	A_55_P2175925	A_55_P2175925		2.48597	A	14.646	5.89146
11540																													2.48558	A	A_30_P01028964	A_30_P01028964		2.48558	A	14.2762	5.74361
40515																													2.48507	A	A_55_P2063293	A_55_P2063293		2.48507	A	22.0765	8.88366
9427																													2.48363	A	A_30_P01026851	A_30_P01026851		2.48363	A	14.3678	5.785
47043																													2.48289	A	A_55_P2137253	A_55_P2137253	Osbp2	2.48289	A	6.37355	2.56699	NM_152818
54610																													2.48237	A	A_66_P118479	A_66_P118479	Gm567	2.48237	A	31.9325	12.8637	BX518983
32162																													2.48191	A	A_55_P1983633	A_55_P1983633		2.48191	A	7.2532	2.92243
37437																													2.47978	A	A_55_P2032478	A_55_P2032478	Sfxn5	2.47978	A	24.1796	9.7507	BC089588
28767																													2.47917	A	A_55_P1954653	A_55_P1954653	Ccdc63	2.47917	A	6.30968	2.54507	NM_183307
9389																													2.47755	A	A_30_P01026813	A_30_P01026813		2.47755	A	7.44916	3.00666
40949																													2.47754	A	A_55_P2067727	A_55_P2067727	Mxra7	2.47754	A	19.7687	7.97916	NM_026280
49376																													2.47658	A	A_55_P2166833	A_55_P2166833	Ms4a14	2.47658	A	6.39543	2.58236	XM_357051
8115																													2.47483	A	A_30_P01025539	A_30_P01025539		2.47483	A	10.5554	4.26511
33303																													2.47478	A	A_55_P1993807	A_55_P1993807	Nudt10	2.47478	A	5.9698	2.41226	NM_001031664
34781																													2.47338	A	A_55_P2007016	A_55_P2007016	Zscan4a	2.47338	A	7.88617	3.18842	NR_033707
27208																													2.47309	A	A_52_P577388	A_52_P577388	Epdr1	2.47309	A	32.6829	13.2154	NM_134065
36116																													2.47228	A	A_55_P2019694	A_55_P2019694	1700061G19Rik	2.47228	A	26.6763	10.7902	NM_030141
6733																													2.47124	A	A_30_P01024157	A_30_P01024157		2.47124	A	6.5543	2.65223
18555																													2.47121	A	A_51_P237806	A_51_P237806	Olfr1284	2.47121	A	8.18817	3.31343	NM_146381
39363																													2.47103	A	A_55_P2051400	A_55_P2051400	Prl3d2	2.47103	A	6.97868	2.8242	NM_172155
51939																													2.47032	A	A_55_P2284273	A_55_P2284273	A430085C19	2.47032	A	14.5216	5.87842	AK040305
48015																													2.46968	A	A_55_P2149144	A_55_P2149144	4921517L17Rik	2.46968	A	24.0075	9.72087	NM_027585
47946																													2.46956	A	A_55_P2148308	A_55_P2148308		2.46956	A	11.0835	4.48803
53295																													2.46835	A	A_55_P2421222	A_55_P2421222	4933408J17Rik	2.46835	A	9.46853	3.83597	NR_045810
2317																													2.46497	A	A_30_P01019741	A_30_P01019741		2.46497	A	7.07158	2.86883
5184																													2.46114	A	A_30_P01022608	A_30_P01022608		2.46114	A	5.94541	2.41571
21685						O																							2.45835	A	A_51_P427516	A_51_P427516	Thsd1	2.45835	A	33.5523	13.6483	NM_019576
43188																													2.45813	A	A_55_P2091556	A_55_P2091556	Gm10548	2.45813	A	9.5035	3.86615	AK132217
50251																													2.4577	A	A_55_P2178578	A_55_P2178578	Tmprss4	2.4577	A	23.1	9.39905	NM_145403
53471										O																			2.45571	A	A_65_P03874	A_65_P03874	Nav2	2.45571	A	13.5246	5.50742	NM_175272
39067																													2.45543	A	A_55_P2048358	A_55_P2048358	Wfdc16	2.45543	A	7.87658	3.20783	NM_001012723
37190																													2.45538	A	A_55_P2029962	A_55_P2029962		2.45538	A	10.5628	4.3019
34425																													2.45389	A	A_55_P2003973	A_55_P2003973		2.45389	A	28.3606	11.5574
54205																													2.45339	A	A_66_P110584	A_66_P110584	Tpbpa	2.45339	A	6.78604	2.76599	NM_009411
53004																													2.45337	A	A_55_P2393071	A_55_P2393071		2.45337	A	6.68034	2.72293	AK033458
43822																													2.45233	A	A_55_P2098757	A_55_P2098757	Slc12a7	2.45233	A	18.6333	7.5982	AK052910
48045																													2.45161	A	A_55_P2149585	A_55_P2149585		2.45161	A	18.8897	7.70503
40037																													2.44931	A	A_55_P2058330	A_55_P2058330	Insm2	2.44931	A	7.7296	3.15583	NM_020287
6212																													2.44724	A	A_30_P01023636	A_30_P01023636		2.44724	A	6.89786	2.81863
2844																													2.44625	A	A_30_P01020268	A_30_P01020268		2.44625	A	6.80871	2.78332
19972																													2.44587	A	A_51_P325318	A_51_P325318	Serinc2	2.44587	A	20.0023	8.17801	NM_172702
23498				O																									2.44528	A	A_52_P117491	A_52_P117491	Anapc1	2.44528	A	11.4491	4.68213	BC057201
51426																													2.44512	A	A_55_P2236291	A_55_P2236291	Ppap2a	2.44512	A	28.7367	11.7527	NM_008903
47288																													2.44337	A	A_55_P2140280	A_55_P2140280		2.44337	A	6.54116	2.6771
20438																													2.44216	A	A_51_P352452	A_51_P352452	Dbx2	2.44216	A	6.05406	2.47898	NM_207533
36142																													2.44186	A	A_55_P2019954	A_55_P2019954	Adra1d	2.44186	A	7.03114	2.87942	NM_013460
16123																													2.44113	A	A_30_P01033547	A_30_P01033547		2.44113	A	6.20297	2.54102
10854																													2.4398	A	A_30_P01028278	A_30_P01028278		2.4398	A	6.79469	2.78493
27895												O																	2.43798	A	A_52_P661044	A_52_P661044	Ccr3	2.43798	A	20.0423	8.22086	NM_009914
1959																													2.43745	A	A_30_P01019383	A_30_P01019383		2.43745	A	9.59886	3.93808
29079																													2.4369	A	A_55_P1957294	A_55_P1957294		2.4369	A	8.55536	3.51076	BE374346
29609																													2.43519	A	A_55_P1961423	A_55_P1961423	Gsta3	2.43519	A	12.9876	5.3333	NM_001077353
16438																													2.43279	A	A_51_P110759	A_51_P110759	Slc1a1	2.43279	A	19.7399	8.1141	NM_009199
18874																													2.43248	A	A_51_P257541	A_51_P257541	E130309F12Rik	2.43248	A	6.91636	2.84334	NM_178756
15710																													2.43207	A	A_30_P01033134	A_30_P01033134		2.43207	A	6.70083	2.75519
12045																													2.43098	A	A_30_P01029469	A_30_P01029469		2.43098	A	6.95109	2.85937
38438																													2.4299	A	A_55_P2042376	A_55_P2042376		2.4299	A	10.287	4.23349
15142																													2.42902	A	A_30_P01032566	A_30_P01032566		2.42902	A	8.66138	3.56579
43438																													2.42811	A	A_55_P2094524	A_55_P2094524	Gm14005	2.42811	A	26.1439	10.7672	NR_028590
3435																													2.42788	A	A_30_P01020859	A_30_P01020859		2.42788	A	5.99199	2.468
774																													2.42761	A	A_30_P01018198	A_30_P01018198		2.42761	A	18.593	7.65897
746																													2.42265	A	A_30_P01018170	A_30_P01018170		2.42265	A	7.98885	3.29757
24179																													2.42218	A	A_52_P203316	A_52_P203316	Kcnf1	2.42218	A	18.6836	7.71351	NM_201531
34879			O		O																								2.42202	A	A_55_P2007878	A_55_P2007878	Rnf144b	2.42202	A	10.7451	4.43643	NM_146042
10342																													2.42187	A	A_30_P01027766	A_30_P01027766		2.42187	A	7.92727	3.2732
3196																													2.42132	A	A_30_P01020620	A_30_P01020620		2.42132	A	7.15376	2.95449
32659																													2.42063	A	A_55_P1987970	A_55_P1987970		2.42063	A	6.12569	2.53062	XM_001477649
13488																													2.41947	A	A_30_P01030912	A_30_P01030912		2.41947	A	21.319	8.81146
37811		O				O																							2.41925	A	A_55_P2036026	A_55_P2036026	Robo4	2.41925	A	7.51811	3.10762	NM_028783
54385																													2.41905	A	A_66_P114244	A_66_P114244	2310046K23Rik	2.41905	A	13.1028	5.4165	AK009853
14808																													2.41716	A	A_30_P01032232	A_30_P01032232		2.41716	A	5.91109	2.44547
5635																													2.41637	A	A_30_P01023059	A_30_P01023059		2.41637	A	6.62051	2.73985
35948																													2.41588	A	A_55_P2018038	A_55_P2018038		2.41588	A	7.27892	3.01294
44110																													2.41549	A	A_55_P2102065	A_55_P2102065	Gm10639	2.41549	A	5.97228	2.47249	NM_001122660
4645																													2.41448	A	A_30_P01022069	A_30_P01022069		2.41448	A	10.3125	4.27111
5383																													2.41299	A	A_30_P01022807	A_30_P01022807		2.41299	A	9.41061	3.89997
31891																													2.41093	A	A_55_P1981110	A_55_P1981110	Lman1l	2.41093	A	35.605	14.7681	NM_199222
53959						O		O																					2.41071	A	A_66_P105784	A_66_P105784	Rag2	2.41071	A	6.18634	2.5662	NM_009020
9159																													2.41068	A	A_30_P01026583	A_30_P01026583		2.41068	A	13.0201	5.401
41752																													2.41051	A	A_55_P2075814	A_55_P2075814	Tnni3k	2.41051	A	6.07894	2.52184	NM_177066
342																													2.40897	A	A_30_P01017766	A_30_P01017766		2.40897	A	10.8171	4.49035
23978						O																							2.40837	A	A_52_P177490	A_52_P177490	Cdx2	2.40837	A	5.88805	2.44483	NM_007673
9489																													2.40759	A	A_30_P01026913	A_30_P01026913		2.40759	A	28.2463	11.7322
42113																													2.40598	A	A_55_P2079812	A_55_P2079812	Olfr1532-ps1	2.40598	A	6.37431	2.64936	NM_001011542
26848																													2.4058	A	A_52_P533707	A_52_P533707	Chrna1	2.4058	A	10.264	4.26634	NM_007389
47123																													2.40514	A	A_55_P2138217	A_55_P2138217	Efcab5	2.40514	A	28.4498	11.8287	NM_176965
54410																													2.40468	A	A_66_P114577	A_66_P114577	Olfr616	2.40468	A	7.79938	3.24341	NM_147099
2928																													2.40401	A	A_30_P01020352	A_30_P01020352		2.40401	A	17.5959	7.31939
46422						O					O																		2.40203	A	A_55_P2129658	A_55_P2129658	Smad6	2.40203	A	30.3207	12.623	NM_008542
20802						O				O			O																2.40202	A	A_51_P375558	A_51_P375558	Myoc	2.40202	A	29.7085	12.3681	NM_010865
50109																													2.40198	A	A_55_P2176565	A_55_P2176565	B3galt5	2.40198	A	10.2172	4.25365	NM_001122993
12547																													2.40175	A	A_30_P01029971	A_30_P01029971		2.40175	A	7.63257	3.17792
42992						O	O						O																2.40122	A	A_55_P2089422	A_55_P2089422	Olig3	2.40122	A	7.25226	3.02024	NM_053008
13867																													2.40045	A	A_30_P01031291	A_30_P01031291		2.40045	A	6.04483	2.5182
17916																													2.40039	A	A_51_P201400	A_51_P201400	Olfr912	2.40039	A	6.26296	2.60914	NM_146810
32639																													2.39933	A	A_55_P1987817	A_55_P1987817	Skint8	2.39933	A	6.54239	2.72676	NM_001100466
18945																													2.39704	A	A_51_P261204	A_51_P261204	Foxi2	2.39704	A	6.41062	2.67439	NM_183193
4866																													2.39703	A	A_30_P01022290	A_30_P01022290		2.39703	A	8.33696	3.47804
4260																													2.39552	A	A_30_P01021684	A_30_P01021684		2.39552	A	5.94278	2.48079
41160																													2.39494	A	A_55_P2069915	A_55_P2069915	Gm7866	2.39494	A	20.7006	8.64348	XM_003086743
41074																													2.39483	A	A_55_P2069033	A_55_P2069033	A330070K13Rik	2.39483	A	9.25531	3.8647	NM_198665
47212																													2.39406	A	A_55_P2139326	A_55_P2139326	Baiap3	2.39406	A	14.1479	5.90959	NM_001163270
2567																													2.39317	A	A_30_P01019991	A_30_P01019991		2.39317	A	13.6249	5.69323
44520																													2.39295	A	A_55_P2106798	A_55_P2106798	Bglap	2.39295	A	27.1218	11.3341	NM_001037939
17543						O							O																2.39225	A	A_51_P176474	A_51_P176474	Kndc1	2.39225	A	31.9609	13.3602	NM_177261
52441																													2.39124	A	A_55_P2335405	A_55_P2335405	4930449C09Rik	2.39124	A	6.85689	2.8675	XR_105727
38560																													2.38806	A	A_55_P2043481	A_55_P2043481	Nrip2	2.38806	A	6.48851	2.71707	NM_021717
47460																													2.38768	A	A_55_P2142420	A_55_P2142420		2.38768	A	7.35066	3.07858	BE946235
47247																													2.38748	A	A_55_P2139799	A_55_P2139799		2.38748	A	18.1097	7.58529
11735																													2.38436	A	A_30_P01029159	A_30_P01029159		2.38436	A	5.88108	2.46652
28985																													2.38291	A	A_55_P1956617	A_55_P1956617	Olfr102	2.38291	A	6.05816	2.54234	NM_001011721
1848																													2.38237	A	A_30_P01019272	A_30_P01019272		2.38237	A	22.0763	9.26655
6504																													2.3793	A	A_30_P01023928	A_30_P01023928		2.3793	A	5.74103	2.41291
8523																													2.37425	A	A_30_P01025947	A_30_P01025947		2.37425	A	7.56707	3.18714
28140																													2.37374	A	A_52_P732441	A_52_P732441	42073	2.37374	A	16.5663	6.97899	NM_001039242
41399																													2.37338	A	A_55_P2072233	A_55_P2072233	Zcchc12	2.37338	A	16.5114	6.95688	NM_028325
28715										O																			2.37146	A	A_55_P1954276	A_55_P1954276	Emid1	2.37146	A	6.97206	2.93999	NM_080595
27527																													2.37102	A	A_52_P616580	A_52_P616580	Lgr6	2.37102	A	12.6302	5.3269	NM_001033409
5100																													2.37043	A	A_30_P01022524	A_30_P01022524		2.37043	A	7.28244	3.0722
8552																													2.36697	A	A_30_P01025976	A_30_P01025976		2.36697	A	11.3572	4.79823
17358																													2.36547	A	A_51_P164939	A_51_P164939	Tmem150a	2.36547	A	7.72598	3.26615	NM_144916
40908																													2.36518	A	A_55_P2067366	A_55_P2067366	Zfp827	2.36518	A	7.64926	3.23412	BC094552
3285																													2.36413	A	A_30_P01020709	A_30_P01020709		2.36413	A	13.0503	5.52014
44863																													2.36266	A	A_55_P2110698	A_55_P2110698	Krtap4-9	2.36266	A	11.4199	4.83349	NM_001085548
16626																													2.36176	A	A_51_P121607	A_51_P121607	4930546C10Rik	2.36176	A	7.3161	3.09773	NR_038051
5230																													2.36037	A	A_30_P01022654	A_30_P01022654		2.36037	A	25.4286	10.7731
47971																													2.36037	A	A_55_P2148569	A_55_P2148569	A430060F13Rik	2.36037	A	6.22362	2.63672	XR_106394
8532																													2.3599	A	A_30_P01025956	A_30_P01025956		2.3599	A	15.3297	6.49591
5456																													2.35892	A	A_30_P01022880	A_30_P01022880		2.35892	A	5.95706	2.52534
33299																													2.35789	A	A_55_P1993775	A_55_P1993775	Vti1a	2.35789	A	17.6376	7.48023	BC019386
52014																													2.35615	A	A_55_P2291185	A_55_P2291185	5430435K18Rik	2.35615	A	5.92503	2.51471	AK017398
[truncated: 43,245 more rows]

## Sheet: Color Index
Fold	Color	RGB
>10		150.5.1
>7.5		200.7.2
>5		250.8.2
>3		253.52.47
>2		253.102.98
>1.75		254.152.148
>1.5		255.202.201
>1.25		255.230.229
1		255.255.255
<0.8		232.229.255
<0.6666666		205.205.205
<0.5714286		152.162.254
<0.5		88.104.254
<0.3333333		39.59.253
<0.2		2.25.244
<0.1333333		1.14.137
<0.1		1.9.83

## Sheet: GO Report
Gene Ontology Analysis Report					Significant criteria :		2	fold,	Flags :	P
							조건선택
Y/M	Significant criteria :		2 fold, Flag P			Significant gene filter :											Fold	Flag	>2	<0.5			All Genes	1
	Total	Aging	Angiogenesis	Apoptotic process	Cell cycle	Cell death	Cell differentiation	Cell migration	Cell proliferation	DNA repair	Extracellular matrix	Immune response	Inflammatory response	Neurogenesis	RNA splicing	Secretion	1.5	P					Total Sig.
Gene Number	55681	302	413	1174	1391	1257	4134	830	700	489	521	860	459	1744	408	593	2						Aging
% of Total	100	0.542375	0.741725	2.10844	2.49816	2.2575	7.42444	1.49063	1.25716	0.878217	0.935687	1.54451	0.824339	3.13213	0.732745	1.065	3						Angiogenesis
Up Significant	892	6	20	36	35	36	172	38	30	7	27	23	11	88	3	19	4						Apoptotic process
% of Up Significant	1.60198	1.98675	4.84262	3.06644	2.51618	2.86396	4.16062	4.57831	4.28571	1.43149	5.18234	2.67442	2.39651	5.04587	0.735294	3.20405							Cell cycle
Dn Significant	431	6	13	23	19	27	69	16	15	3	17	23	16	23	4	10							Cell death
% of Dn Significant	0.774052	1.98675	3.1477	1.95911	1.36592	2.14797	1.66909	1.92771	2.14286	0.613497	3.26296	2.67442	3.48584	1.31881	0.980392	1.68634							Cell differentiation
Total Significant	1323	12	33	59	54	63	241	54	45	10	44	46	27	111	7	29							Cell migration
% of Total Significant	2.37603	3.97351	7.99031	5.02555	3.8821	5.01193	5.8297	6.50602	6.42857	2.04499	8.4453	5.34884	5.88235	6.36468	1.71569	4.89039							Cell proliferation
																							DNA repair
																							Extracellular matrix
																							Immune response
																							Inflammatory response
																							Neurogenesis
																							RNA splicing
																							Secretion
